# Supplementary material for: Evaluation of aliphatic acid metabolism in bladder cancer with the goal of guiding therapeutic treatment
Source: Front Oncol. 2022 Aug 18;12:930038. doi: 10.3389/fonc.2022.930038 (PMC9433665; doi:10.3389/fonc.2022.930038)
Supplement: Supplementary file 4 [file Table_1.xls]

APC_co_inhibition	na	C10orf54	CD274	LGALS9	PDCD1LG2	PVRL3
APC_co_stimulation	na	CD40	CD58	CD70	ICOSLG	SLAMF1	TNFSF14	TNFSF15	TNFSF18	TNFSF4	TNFSF8	TNFSF9
CCR	na	CCL16	TPO	TGFBR2	CXCL2	CCL14	TGFBR3	IL11RA	CCL11	IL4I1	IL33	CXCL12	CXCL10	BMPER	BMP8A	CXCL11	IL21R	IL17B	TNFRSF9	ILF2	CX3CR1	CCR8	TNFSF12	CSF3	TNFSF4	BMP3	CX3CL1	BMP5	CXCR2	TNFRSF10D	BMP2	CXCL14	CCL28	CXCL3	BMP6	CCL21	CXCL9	CCL23	IL6	TNFRSF18	IL17RD	IL17D	IL27	CCL7	IL1R1	CXCR4	CXCR2P1	TGFB1I1	IFNGR1	IL9R	IL1RAPL1	IL11	CSF1	IL20RA	IL25	TNFRSF4	IL18	ILF3	CCL20	TNFRSF12A	IL6ST	CXCL13	IL12B	TNFRSF8	IL6R	BMPR2	IFNE	IL1RAPL2	IL3RA	BMP4	CCL24	TNFSF13B	CCR4	IL2RA	IL32	TNFRSF10C	IL22RA1	BMPR1A	CXCR5	CXCR3	IFNA8	IL17REL	IFNB1	IFNAR1	TNFRSF1B	CCL17	IFNL1	IL16	IL1RL1	ILK	CCL25	ILDR2	CXCR1	IL36RN	IL34	TGFB1	IFNG	IL19	ILKAP	BMP2K	CCR10	ILDR1	EPO	CCR7	IL17C	IL23A	CCR5	IL7	EPOR	CCL13	IL2RG	IL31RA	TNFAIP6	IFNL2	BMP1	IL12RB1	TNFAIP8	IL4R	TNFRSF6B	TNFAIP8L1	TNFRSF10B	IFNL3	CCL5	CXCL6	CXCL1	CCR3	TNFSF11	CSF1R	IL21	IL1RAP	IL12RB2	CCL1	IL17RA	CCR1	IL1RN	TNFRSF11B	TNFRSF14	IL13	IL2RB	BMP8B	CCL2	IL24	IL18RAP	TGFBI	TNFSF10	TNFRSF11A	CXCL5	IL5RA	TNFSF9	IL1RL2	TNFRSF13C	IL36G	IL15RA	TNFRSF21	CXCL8	IL22RA2	TNFAIP8L2	IL18R1	IFNLR1	CXCR6	CCL3L3	TNFRSF1A	IL17RE	IFNGR2	IL17RC	TNFAIP8L3	ILVBL	TGFBRAP1	CCL4L1	CSF2RA	CCRN4L	CCL26	TNFAIP1	CCRL2	IFNA10	TNFRSF17	IFNA13	IL20	IL18BP	CCL3L1	TNFSF12-TNFSF13	IL5	IL23R	IL26	TNF	TGFA	CSF2	IL1F10	CXCL17	TNFSF13	IFNA4	IL37	IL12A	IL7R	IFNA1	IL1A	IL4	IL2	CCL22	CSF3R	IL10	IFNK	TGFB2	IL1R2	IL1B	IL17F	IL27RA	IL15	TNFSF8	IL36B	XCL1	CXCL16	TNFRSF19	IL3	CCL3	IFNA2	BMPR1B	IFNA21	TNFSF18	CCL8	IL17RB	TNFRSF25	IL22	IL10RB	IFNAR2	CCL18	IFNA16	CSF2RB	IL36A	TNFAIP3	IL13RA2	IL13RA1	CCR9	TNFRSF10A	IFNA7	IFNW1	XCL2	TNFSF14	CCR2	BMP15	BMP10	CCL15-CCL14	TGFBR1	IFNA5	BMP7	IFNA14	IL20RB	IL10RA	IFNA17	CCR6	TGFB3	CCL15	CCL4	CCL27	TNFRSF13B	TNFAIP2	IL31	IL17A	TNFSF15	CCL19	IFNA6	IL9
Check-point	na	IDO1	LAG3	CTLA4	TNFRSF9	ICOS	CD80	PDCD1LG2	TIGIT	CD70	TNFSF9	ICOSLG	KIR3DL1	CD86	PDCD1	LAIR1	TNFRSF8	TNFSF15	TNFRSF14	IDO2	CD276	CD40	TNFRSF4	TNFSF14	HHLA2	CD244	CD274	HAVCR2	CD27	BTLA	LGALS9	TMIGD2	CD28	CD48	TNFRSF25	CD40LG	ADORA2A	VTCN1	CD160	CD44	TNFSF18	TNFRSF18	BTNL2	C10orf54	CD200R1	TNFSF4	CD200	NRP1
Cytolytic_activity	na	PRF1	GZMA
HLA	na	HLA-E	HLA-DPB2	HLA-C	HLA-J	HLA-DQB1	HLA-DQB2	HLA-DQA2	HLA-DQA1	HLA-A	HLA-DMA	HLA-DOB	HLA-DRB1	HLA-H	HLA-B	HLA-DRB5	HLA-DOA	HLA-DPB1	HLA-DRA	HLA-DRB6	HLA-L	HLA-F	HLA-G	HLA-DMB	HLA-DPA1
Inflammation-promoting	na	CCL5	CD19	CD8B	CXCL10	CXCL13	CXCL9	GNLY	GZMB	IFNG	IL12A	IL12B	IRF1	PRF1	STAT1	TBX21
MHC_class_I	na	B2M	HLA-A	TAP1
Parainflammation	na	CXCL10	PLAT	CCND1	LGMN	PLAUR	AIM2	MMP7	ICAM1	MX2	CXCL9	ANXA1	TLR2	PLA2G2D	ITGA2	MX1	HMOX1	CD276	TIRAP	IL33	PTGES	TNFRSF12A	SCARB1	CD14	BLNK	IFIT3	RETNLB	IFIT2	ISG15	OAS2	REL	OAS3	CD44	PPARG	BST2	OAS1	NOX1	PLA2G2A	IFIT1	IFITM3	IL1RN
T_cell_co-inhibition	na	BTLA	C10orf54	CD160	CD244	CD274	CTLA4	HAVCR2	LAG3	LAIR1	TIGIT
T_cell_co-stimulation	na	CD2	CD226	CD27	CD28	CD40LG	ICOS	SLAMF1	TNFRSF18	TNFRSF25	TNFRSF4	TNFRSF8	TNFRSF9	TNFSF14
Type_I_IFN_Reponse	na	DDX4	IFIT1	IFIT2	IFIT3	IRF7	ISG20	MX1	MX2	RSAD2	TNFSF10
Type_II_IFN_Reponse	na	GPR146	SELP	AHR
