# Supplementary material for: Evaluation of aliphatic acid metabolism in bladder cancer with the goal of guiding therapeutic treatment
Source: Front Oncol. 2022 Aug 18;12:930038. doi: 10.3389/fonc.2022.930038 (PMC9433665; doi:10.3389/fonc.2022.930038)
Supplement: Supplementary file 5 [file Table_2.xls]

#node1	node2	node1_string_id	node2_string_id	neighborhood_on_chromosome	gene_fusion	phylogenetic_cooccurrence	homology	coexpression	experimentally_determined_interaction	database_annotated	automated_textmining	combined_score
ABCA12	KRT1	9606.ENSP00000272895	9606.ENSP00000252244	0	0	0	0	0.065	0	0	0.446	0.460
ABCA12	KLK7	9606.ENSP00000272895	9606.ENSP00000375683	0	0	0	0	0.065	0.056	0	0.403	0.427
ABCA12	PGLYRP3	9606.ENSP00000272895	9606.ENSP00000290722	0	0	0	0	0.101	0	0	0.418	0.454
ABCA12	SDR9C7	9606.ENSP00000272895	9606.ENSP00000293502	0	0	0	0	0.063	0	0	0.502	0.514
ABCA12	IL36RN	9606.ENSP00000272895	9606.ENSP00000376896	0	0	0	0	0.066	0	0	0.557	0.568
ABCA4	TIMP3	9606.ENSP00000359245	9606.ENSP00000266085	0	0	0	0	0.065	0	0	0.427	0.441
ABCA4	SDR9C7	9606.ENSP00000359245	9606.ENSP00000293502	0	0	0	0	0	0	0	0.637	0.637
ABCA4	EFEMP1	9606.ENSP00000359245	9606.ENSP00000378058	0	0	0	0	0.076	0	0	0.454	0.473
ABCA4	CNGA1	9606.ENSP00000359245	9606.ENSP00000384264	0	0	0	0	0	0	0	0.610	0.610
ACOXL	SUGCT	9606.ENSP00000407761	9606.ENSP00000338475	0.071	0	0	0	0.063	0	0	0.369	0.402
ACOXL	ACSM6	9606.ENSP00000407761	9606.ENSP00000340296	0	0	0	0	0.066	0	0	0.433	0.448
ACSM6	FADS2	9606.ENSP00000340296	9606.ENSP00000278840	0	0	0	0	0	0	0.900	0.062	0.902
ACTA2	DCN	9606.ENSP00000402373	9606.ENSP00000052754	0	0	0	0	0.264	0.122	0	0.393	0.574
ACTA2	LOX	9606.ENSP00000402373	9606.ENSP00000231004	0	0	0	0	0.100	0	0	0.518	0.548
ACTA2	CNN1	9606.ENSP00000402373	9606.ENSP00000252456	0	0	0	0	0.276	0.179	0	0.729	0.825
ACTA2	POU5F1	9606.ENSP00000402373	9606.ENSP00000259915	0	0	0	0	0	0.062	0	0.436	0.448
ACTA2	CASQ2	9606.ENSP00000402373	9606.ENSP00000261448	0	0	0	0	0.108	0.236	0	0.204	0.410
ACTA2	MYH7B	9606.ENSP00000402373	9606.ENSP00000262873	0	0	0	0	0.066	0.290	0	0.427	0.587
ACTA2	CDH2	9606.ENSP00000402373	9606.ENSP00000269141	0	0	0	0	0	0	0	0.563	0.563
ACTA2	KCNMB1	9606.ENSP00000402373	9606.ENSP00000274629	0	0	0	0	0.175	0	0	0.325	0.419
ACTA2	MYL9	9606.ENSP00000402373	9606.ENSP00000279022	0	0	0	0	0.361	0.153	0.600	0.567	0.893
ACTA2	ACTC1	9606.ENSP00000402373	9606.ENSP00000290378	0	0	0	0.987	0	0.920	0	0.342	0.921
ACTA2	COL1A2	9606.ENSP00000402373	9606.ENSP00000297268	0	0	0	0	0.183	0	0	0.604	0.662
ACTA2	COL3A1	9606.ENSP00000402373	9606.ENSP00000304408	0	0	0	0	0.568	0	0	0.688	0.859
ACTA2	FBN1	9606.ENSP00000402373	9606.ENSP00000325527	0	0	0	0	0.120	0.077	0	0.681	0.718
ACTA2	FN1	9606.ENSP00000402373	9606.ENSP00000346839	0	0	0	0	0.097	0	0	0.751	0.766
ACTA2	MFAP5	9606.ENSP00000402373	9606.ENSP00000352455	0	0	0	0	0.127	0	0	0.457	0.505
ACTA2	MYLK	9606.ENSP00000402373	9606.ENSP00000353452	0	0	0	0	0.261	0.161	0.650	0.669	0.918
ACTA2	LMOD1	9606.ENSP00000402373	9606.ENSP00000356257	0	0	0	0	0.204	0	0.600	0.441	0.806
ACTA2	FLNA	9606.ENSP00000402373	9606.ENSP00000358866	0	0	0	0	0.082	0.160	0	0.498	0.579
ACTA2	SORBS1	9606.ENSP00000402373	9606.ENSP00000360293	0	0	0	0	0.088	0	0.600	0.226	0.693
ACTA2	MMP9	9606.ENSP00000402373	9606.ENSP00000361405	0	0	0	0	0	0	0	0.574	0.574
ACTA2	TPM2	9606.ENSP00000402373	9606.ENSP00000367542	0	0	0	0	0.173	0.259	0.600	0.593	0.886
ACTA2	SPP1	9606.ENSP00000402373	9606.ENSP00000378517	0	0	0	0	0	0	0	0.465	0.465
ACTA2	MYH11	9606.ENSP00000402373	9606.ENSP00000379616	0	0	0	0	0.338	0.520	0.600	0.822	0.974
ACTA2	ACTG2	9606.ENSP00000402373	9606.ENSP00000386857	0	0	0	0.987	0.351	0.800	0.900	0.536	0.985
ACTA2	SERPINE2	9606.ENSP00000402373	9606.ENSP00000415786	0	0	0	0	0	0	0	0.403	0.403
ACTA2	ITGAM	9606.ENSP00000402373	9606.ENSP00000441691	0	0	0	0	0	0	0	0.405	0.405
ACTA2	FBN2	9606.ENSP00000402373	9606.ENSP00000424571	0	0	0	0	0.062	0.077	0	0.459	0.491
ACTA2	TAGLN	9606.ENSP00000402373	9606.ENSP00000432282	0	0	0	0	0.416	0.179	0	0.760	0.875
ACTC1	CNN1	9606.ENSP00000290378	9606.ENSP00000252456	0	0	0	0	0.187	0.179	0	0.572	0.690
ACTC1	MYBPH	9606.ENSP00000290378	9606.ENSP00000255416	0	0	0	0	0.090	0	0	0.557	0.580
ACTC1	CASQ2	9606.ENSP00000290378	9606.ENSP00000261448	0	0	0	0	0.186	0	0	0.469	0.549
ACTC1	MYH7B	9606.ENSP00000290378	9606.ENSP00000262873	0	0	0	0	0.066	0.290	0	0.480	0.625
ACTC1	MYL9	9606.ENSP00000290378	9606.ENSP00000279022	0	0	0	0	0.212	0.153	0	0.483	0.625
ACTC1	COL1A2	9606.ENSP00000290378	9606.ENSP00000297268	0	0	0	0	0.094	0	0	0.398	0.431
ACTC1	FLNA	9606.ENSP00000290378	9606.ENSP00000358866	0	0	0	0	0.082	0.160	0	0.327	0.436
ACTC1	DSP	9606.ENSP00000290378	9606.ENSP00000369129	0	0	0	0	0.062	0.177	0	0.340	0.446
ACTC1	COL3A1	9606.ENSP00000290378	9606.ENSP00000304408	0	0	0	0	0.085	0	0	0.429	0.456
ACTC1	MMP9	9606.ENSP00000290378	9606.ENSP00000361405	0	0	0	0	0	0	0	0.461	0.461
ACTC1	FBN1	9606.ENSP00000290378	9606.ENSP00000325527	0	0	0	0	0.063	0.077	0	0.438	0.472
ACTC1	PLN	9606.ENSP00000290378	9606.ENSP00000350132	0	0	0	0	0.066	0	0	0.478	0.492
ACTC1	FN1	9606.ENSP00000290378	9606.ENSP00000346839	0	0	0	0	0.062	0	0	0.500	0.511
ACTC1	FLNC	9606.ENSP00000290378	9606.ENSP00000327145	0	0	0	0	0.117	0.160	0	0.398	0.515
ACTC1	DES	9606.ENSP00000290378	9606.ENSP00000363071	0	0	0	0	0.164	0.145	0	0.419	0.549
ACTC1	MYLK	9606.ENSP00000290378	9606.ENSP00000353452	0	0	0	0	0.100	0.311	0	0.407	0.600
ACTC1	TCAP	9606.ENSP00000290378	9606.ENSP00000312624	0	0	0	0	0.081	0	0	0.641	0.656
ACTC1	TAGLN	9606.ENSP00000290378	9606.ENSP00000432282	0	0	0	0	0.185	0.179	0	0.561	0.680
ACTC1	MYH11	9606.ENSP00000290378	9606.ENSP00000379616	0	0	0	0	0.066	0.369	0	0.621	0.757
ACTC1	ACTG2	9606.ENSP00000290378	9606.ENSP00000386857	0	0	0	0.987	0.133	0.800	0	0.425	0.820
ACTC1	TPM2	9606.ENSP00000290378	9606.ENSP00000367542	0	0	0	0	0.148	0.259	0.800	0.612	0.944
ACTG2	CNN1	9606.ENSP00000386857	9606.ENSP00000252456	0	0	0	0	0.789	0.179	0	0.588	0.922
ACTG2	MYH7B	9606.ENSP00000386857	9606.ENSP00000262873	0	0	0	0	0.066	0.290	0	0.464	0.613
ACTG2	MYL9	9606.ENSP00000386857	9606.ENSP00000279022	0	0	0	0	0.281	0.153	0.600	0.522	0.868
ACTG2	FN1	9606.ENSP00000386857	9606.ENSP00000346839	0	0	0	0	0.086	0	0	0.433	0.460
ACTG2	ANXA10	9606.ENSP00000386857	9606.ENSP00000352248	0	0	0	0	0	0.078	0	0.401	0.424
ACTG2	MYLK	9606.ENSP00000386857	9606.ENSP00000353452	0	0	0	0	0.181	0.161	0.650	0.551	0.877
ACTG2	LMOD1	9606.ENSP00000386857	9606.ENSP00000356257	0	0	0	0	0.157	0	0.600	0.550	0.835
ACTG2	FLNA	9606.ENSP00000386857	9606.ENSP00000358866	0	0	0	0	0.066	0.160	0	0.379	0.470
ACTG2	SORBS1	9606.ENSP00000386857	9606.ENSP00000360293	0	0	0	0	0.052	0	0.600	0.101	0.629
ACTG2	TPM2	9606.ENSP00000386857	9606.ENSP00000367542	0	0	0	0	0.196	0.259	0.600	0.599	0.891
ACTG2	MYH11	9606.ENSP00000386857	9606.ENSP00000379616	0	0	0	0	0.566	0.369	0.600	0.641	0.955
ACTG2	HOXB6	9606.ENSP00000386857	9606.ENSP00000420009	0	0	0	0	0	0.056	0	0.503	0.510
ACTG2	TAGLN	9606.ENSP00000386857	9606.ENSP00000432282	0	0	0	0	0.335	0.179	0	0.550	0.733
ADAM23	CD109	9606.ENSP00000264377	9606.ENSP00000287097	0	0	0	0	0	0	0	0.410	0.410
ADAM33	KCNMB1	9606.ENSP00000348912	9606.ENSP00000274629	0	0	0	0	0.049	0	0	0.431	0.435
ADAM33	FN1	9606.ENSP00000348912	9606.ENSP00000346839	0	0	0	0	0.077	0	0	0.464	0.484
ADAM33	GSDMB	9606.ENSP00000348912	9606.ENSP00000415049	0	0	0	0	0	0	0	0.556	0.556
ADAMTS12	COMP	9606.ENSP00000422554	9606.ENSP00000222271	0	0	0	0	0	0.587	0	0.603	0.829
ADAMTS12	COL3A1	9606.ENSP00000422554	9606.ENSP00000304408	0	0	0	0	0.213	0.077	0	0.275	0.428
ADAMTS12	ADAMTSL4	9606.ENSP00000422554	9606.ENSP00000358035	0	0	0	0.608	0.062	0	0.900	0.385	0.915
ADAMTSL4	FBN1	9606.ENSP00000358035	9606.ENSP00000325527	0	0	0	0	0.062	0	0	0.766	0.771
ADAMTSL4	FBN2	9606.ENSP00000358035	9606.ENSP00000424571	0	0	0	0	0	0	0	0.470	0.470
AKR1B15	PGM5	9606.ENSP00000389289	9606.ENSP00000379678	0	0	0	0	0.232	0.148	0	0.189	0.422
ANGPTL1	LPL	9606.ENSP00000234816	9606.ENSP00000309757	0	0	0	0	0	0	0	0.401	0.400
ANGPTL1	PDZRN3	9606.ENSP00000234816	9606.ENSP00000263666	0	0	0	0	0.074	0	0	0.401	0.421
ANXA10	CTSE	9606.ENSP00000352248	9606.ENSP00000350911	0	0	0	0	0.065	0	0	0.406	0.421
ANXA10	MYLK	9606.ENSP00000352248	9606.ENSP00000353452	0	0	0	0	0.062	0	0	0.409	0.422
AOC2	LOX	9606.ENSP00000253799	9606.ENSP00000231004	0	0	0	0	0	0	0	0.423	0.422
AOC2	MAOB	9606.ENSP00000253799	9606.ENSP00000367309	0	0	0	0	0.055	0	0.800	0.757	0.950
ARL14	EPS8L3	9606.ENSP00000323847	9606.ENSP00000358820	0	0	0	0	0.175	0	0	0.545	0.608
ARSI	CPXM2	9606.ENSP00000333395	9606.ENSP00000241305	0	0	0	0	0	0	0	0.423	0.423
ARSI	SULF2	9606.ENSP00000333395	9606.ENSP00000353007	0	0	0.426	0.554	0	0.126	0	0.470	0.425
ATHL1	GALNT12	9606.ENSP00000387185	9606.ENSP00000364150	0	0	0	0	0.060	0	0	0.413	0.425
ATOH8	MRGPRF	9606.ENSP00000304676	9606.ENSP00000309782	0	0	0	0	0.131	0	0	0.349	0.410
AZGP1	CST4	9606.ENSP00000292401	9606.ENSP00000217423	0	0	0	0	0	0	0	0.508	0.508
AZGP1	TTR	9606.ENSP00000292401	9606.ENSP00000237014	0	0	0	0	0.101	0	0	0.496	0.527
AZGP1	CRISP3	9606.ENSP00000292401	9606.ENSP00000389026	0	0	0	0	0	0	0	0.415	0.415
BHMT	FMO3	9606.ENSP00000274353	9606.ENSP00000356729	0	0	0	0	0.064	0	0	0.417	0.431
BHMT	FOLR2	9606.ENSP00000274353	9606.ENSP00000298223	0	0	0	0	0	0	0	0.461	0.461
BHMT	FBP1	9606.ENSP00000274353	9606.ENSP00000408025	0	0	0	0	0.093	0	0	0.645	0.664
BOC	CDH2	9606.ENSP00000418663	9606.ENSP00000269141	0	0	0	0	0.089	0.270	0.600	0.351	0.804
BOC	IHH	9606.ENSP00000418663	9606.ENSP00000295731	0	0	0	0	0	0.740	0.600	0.459	0.938
BOC	SHH	9606.ENSP00000418663	9606.ENSP00000297261	0	0	0	0	0	0.373	0.900	0.848	0.989
BOC	GAS1	9606.ENSP00000418663	9606.ENSP00000298743	0	0	0	0	0.131	0.171	0.800	0.685	0.948
C4B	TTR	9606.ENSP00000415941	9606.ENSP00000237014	0	0	0	0	0.102	0	0	0.426	0.463
C4B	CR2	9606.ENSP00000415941	9606.ENSP00000356024	0	0	0	0	0	0	0	0.507	0.507
C4B	VSIG4	9606.ENSP00000415941	9606.ENSP00000363869	0	0	0	0	0.110	0	0	0.508	0.543
C4B	ITGAM	9606.ENSP00000415941	9606.ENSP00000441691	0	0	0	0	0.062	0	0	0.422	0.434
C7	DSG1	9606.ENSP00000322061	9606.ENSP00000257192	0	0	0	0	0	0	0	0.689	0.689
C7	PI16	9606.ENSP00000322061	9606.ENSP00000362778	0	0	0	0	0	0	0	0.661	0.661
CACNA2D1	CASQ2	9606.ENSP00000349320	9606.ENSP00000261448	0	0	0	0	0.062	0	0	0.394	0.407
CACNA2D1	PPP2R2C	9606.ENSP00000349320	9606.ENSP00000335083	0	0	0	0	0.106	0	0.600	0	0.627
CADM3	ITGBL1	9606.ENSP00000357106	9606.ENSP00000365351	0	0	0	0	0.062	0	0	0.461	0.473
CADM3	CNTN1	9606.ENSP00000357106	9606.ENSP00000447006	0	0	0	0	0.231	0.076	0	0.337	0.488
CADM3	NRCAM	9606.ENSP00000357106	9606.ENSP00000368314	0	0	0	0	0.173	0.076	0	0.403	0.504
CASQ1	PVALB	9606.ENSP00000357057	9606.ENSP00000216200	0	0	0	0	0.128	0	0	0.387	0.443
CASQ1	CASQ2	9606.ENSP00000357057	9606.ENSP00000261448	0	0	0	0.970	0.098	0	0.800	0.748	0.816
CASQ2	DSC2	9606.ENSP00000261448	9606.ENSP00000280904	0	0	0	0	0.062	0	0	0.456	0.467
CASQ2	SGCA	9606.ENSP00000261448	9606.ENSP00000262018	0	0	0	0	0.187	0	0	0.400	0.492
CASQ2	TCAP	9606.ENSP00000261448	9606.ENSP00000312624	0	0	0	0	0.142	0	0	0.509	0.560
CASQ2	PLN	9606.ENSP00000261448	9606.ENSP00000350132	0	0	0	0	0.326	0	0	0.538	0.675
CCDC80	COL6A3	9606.ENSP00000206423	9606.ENSP00000295550	0	0	0	0	0.281	0	0	0.208	0.407
CCDC80	OGN	9606.ENSP00000206423	9606.ENSP00000262551	0	0	0	0	0.166	0	0	0.335	0.422
CCDC80	FBN1	9606.ENSP00000206423	9606.ENSP00000325527	0	0	0	0	0.284	0	0	0.266	0.452
CCDC80	SRPX	9606.ENSP00000206423	9606.ENSP00000367794	0	0	0	0.574	0.123	0	0	0.909	0.461
CCDC80	FN1	9606.ENSP00000206423	9606.ENSP00000346839	0	0	0	0	0.170	0	0	0.450	0.524
CCDC80	COL3A1	9606.ENSP00000206423	9606.ENSP00000304408	0	0	0	0	0.457	0	0	0.265	0.584
CCDC80	COL1A2	9606.ENSP00000206423	9606.ENSP00000297268	0	0	0	0	0.456	0	0	0.300	0.603
CCL15	CCL19	9606.ENSP00000484078	9606.ENSP00000308815	0	0	0	0	0	0	0	0.530	0.530
CCL15	CXCL12	9606.ENSP00000484078	9606.ENSP00000379140	0	0	0	0	0	0	0	0.556	0.556
CCL15	CCL24	9606.ENSP00000484078	9606.ENSP00000400533	0	0	0	0	0.069	0	0	0.681	0.690
CCL19	LYVE1	9606.ENSP00000308815	9606.ENSP00000256178	0	0	0	0	0.135	0	0	0.492	0.543
CCL19	CSF1R	9606.ENSP00000308815	9606.ENSP00000286301	0	0	0	0	0.265	0	0	0.261	0.433
CCL19	CR2	9606.ENSP00000308815	9606.ENSP00000356024	0	0	0	0	0	0	0	0.416	0.416
CCL19	CD209	9606.ENSP00000308815	9606.ENSP00000315477	0	0	0	0	0.076	0	0	0.415	0.436
CCL19	MMP9	9606.ENSP00000308815	9606.ENSP00000361405	0	0	0	0	0.124	0	0	0.391	0.443
CCL19	CMKLR1	9606.ENSP00000308815	9606.ENSP00000311733	0	0	0	0	0.136	0	0	0.436	0.491
CCL19	ITGAM	9606.ENSP00000308815	9606.ENSP00000441691	0	0	0	0	0.077	0	0	0.517	0.535
CCL19	CCL24	9606.ENSP00000308815	9606.ENSP00000400533	0	0	0	0	0.333	0	0	0.530	0.673
CCL19	CXCL12	9606.ENSP00000308815	9606.ENSP00000379140	0	0	0	0	0.100	0	0	0.783	0.796
CCL24	RNASE2	9606.ENSP00000400533	9606.ENSP00000303276	0	0	0	0	0	0	0	0.466	0.465
CCL24	CXCL12	9606.ENSP00000400533	9606.ENSP00000379140	0	0	0	0	0	0	0	0.530	0.530
CCL24	ITGAM	9606.ENSP00000400533	9606.ENSP00000441691	0	0	0	0	0.070	0	0	0.405	0.422
CCL24	MRC1	9606.ENSP00000400533	9606.ENSP00000455897	0	0	0	0	0.136	0	0	0.477	0.528
CCNA1	HOXB3	9606.ENSP00000255465	9606.ENSP00000417207	0	0	0	0	0	0.057	0	0.398	0.408
CCNA1	HIST1H1B	9606.ENSP00000255465	9606.ENSP00000330074	0	0	0	0	0.062	0.503	0	0.062	0.524
CD163	CHI3L1	9606.ENSP00000352071	9606.ENSP00000255409	0	0	0	0	0.110	0	0	0.394	0.437
CD163	LYVE1	9606.ENSP00000352071	9606.ENSP00000256178	0	0	0	0	0.220	0	0	0.426	0.533
CD163	MSR1	9606.ENSP00000352071	9606.ENSP00000262101	0	0	0	0.642	0.333	0	0	0.755	0.511
CD163	F13A1	9606.ENSP00000352071	9606.ENSP00000264870	0	0	0	0	0.684	0	0	0.341	0.783
CD163	CSF1R	9606.ENSP00000352071	9606.ENSP00000286301	0	0	0	0	0.779	0	0	0.641	0.917
CD163	FOLR2	9606.ENSP00000352071	9606.ENSP00000298223	0	0	0	0	0.460	0	0	0.506	0.721
CD163	CD209	9606.ENSP00000352071	9606.ENSP00000315477	0	0	0	0	0.154	0	0	0.694	0.731
CD163	MS4A4A	9606.ENSP00000352071	9606.ENSP00000338648	0	0	0	0	0.541	0	0	0.391	0.708
CD163	FN1	9606.ENSP00000352071	9606.ENSP00000346839	0	0	0	0	0	0	0	0.716	0.716
CD163	CTSE	9606.ENSP00000352071	9606.ENSP00000350911	0	0	0	0	0	0	0	0.556	0.556
CD163	CYBB	9606.ENSP00000352071	9606.ENSP00000367851	0	0	0	0	0.175	0	0	0.338	0.430
CD163	CXCL12	9606.ENSP00000352071	9606.ENSP00000379140	0	0	0	0	0.088	0	0	0.464	0.490
CD163	CR2	9606.ENSP00000352071	9606.ENSP00000356024	0	0	0	0	0.062	0	0	0.519	0.530
CD163	MMP9	9606.ENSP00000352071	9606.ENSP00000361405	0	0	0	0	0.152	0	0	0.521	0.576
CD163	ITGAM	9606.ENSP00000352071	9606.ENSP00000441691	0	0	0	0	0.290	0	0	0.709	0.785
CD163	VSIG4	9606.ENSP00000352071	9606.ENSP00000363869	0	0	0	0	0.824	0	0	0.407	0.891
CD163	MRC1	9606.ENSP00000352071	9606.ENSP00000455897	0	0	0	0	0.289	0	0	0.883	0.913
CD177	CTSG	9606.ENSP00000479536	9606.ENSP00000216336	0	0	0	0	0.062	0.270	0	0.284	0.466
CD177	ITGAM	9606.ENSP00000479536	9606.ENSP00000441691	0	0	0	0	0.052	0.270	0	0.679	0.759
CD209	MSR1	9606.ENSP00000315477	9606.ENSP00000262101	0	0	0	0	0.116	0	0	0.406	0.453
CD209	CSF1R	9606.ENSP00000315477	9606.ENSP00000286301	0	0	0	0	0.116	0.076	0	0.325	0.400
CD209	ITGAM	9606.ENSP00000315477	9606.ENSP00000441691	0	0	0	0	0.066	0.213	0	0.911	0.928
CD70	ITGAM	9606.ENSP00000245903	9606.ENSP00000441691	0	0	0	0	0	0	0	0.427	0.427
CDA	CES1	9606.ENSP00000364212	9606.ENSP00000353720	0	0	0	0	0.076	0	0.900	0.231	0.922
CDH2	LOX	9606.ENSP00000269141	9606.ENSP00000231004	0	0	0	0	0.098	0	0	0.392	0.428
CDH2	POU5F1	9606.ENSP00000269141	9606.ENSP00000259915	0	0	0	0	0	0.059	0	0.677	0.683
CDH2	PKP1	9606.ENSP00000269141	9606.ENSP00000263946	0	0	0	0	0.062	0.163	0	0.343	0.439
CDH2	GJA5	9606.ENSP00000269141	9606.ENSP00000484552	0	0	0	0	0	0.057	0	0.401	0.411
CDH2	WNT5B	9606.ENSP00000269141	9606.ENSP00000380379	0	0	0	0	0.067	0.103	0	0.374	0.431
CDH2	DDR2	9606.ENSP00000269141	9606.ENSP00000356899	0	0	0	0	0.076	0.270	0	0.240	0.443
CDH2	MAP1B	9606.ENSP00000269141	9606.ENSP00000296755	0	0	0	0	0.320	0	0	0.218	0.445
CDH2	WNT11	9606.ENSP00000269141	9606.ENSP00000325526	0	0	0	0	0	0.070	0	0.445	0.462
CDH2	NRCAM	9606.ENSP00000269141	9606.ENSP00000368314	0	0	0	0	0.098	0	0	0.458	0.491
CDH2	SPP1	9606.ENSP00000269141	9606.ENSP00000378517	0	0	0	0	0.065	0	0	0.480	0.493
CDH2	ITGA5	9606.ENSP00000269141	9606.ENSP00000293379	0	0	0	0	0	0.056	0	0.518	0.526
CDH2	CXCL12	9606.ENSP00000269141	9606.ENSP00000379140	0	0	0	0	0	0	0	0.561	0.561
CDH2	SHH	9606.ENSP00000269141	9606.ENSP00000297261	0	0	0	0	0	0.064	0	0.611	0.621
CDH2	TWIST2	9606.ENSP00000269141	9606.ENSP00000482581	0	0	0	0	0.076	0	0	0.622	0.636
CDH2	GAS1	9606.ENSP00000269141	9606.ENSP00000298743	0	0	0	0	0.082	0	0	0.678	0.692
CDH2	MMP9	9606.ENSP00000269141	9606.ENSP00000361405	0	0	0	0	0	0.058	0	0.753	0.757
CDH2	DSP	9606.ENSP00000269141	9606.ENSP00000369129	0	0	0	0	0	0.057	0	0.820	0.824
CDH2	FN1	9606.ENSP00000269141	9606.ENSP00000346839	0	0	0	0	0.144	0	0	0.837	0.855
CDH2	FGFR1	9606.ENSP00000269141	9606.ENSP00000393312	0	0	0	0	0.097	0.494	0.900	0.893	0.994
CES1	CYP3A5	9606.ENSP00000353720	9606.ENSP00000222982	0	0.003	0	0	0.062	0.060	0	0.407	0.431
CES1	UGT2A3	9606.ENSP00000353720	9606.ENSP00000251566	0	0	0	0	0.106	0	0.650	0.139	0.707
CES1	UGT2B15	9606.ENSP00000353720	9606.ENSP00000341045	0	0	0	0	0.071	0	0.650	0.167	0.705
CES1	MMP9	9606.ENSP00000353720	9606.ENSP00000361405	0	0	0	0	0.076	0	0	0.381	0.404
CES1	CYBB	9606.ENSP00000353720	9606.ENSP00000367851	0	0	0	0	0.140	0.389	0	0.046	0.455
CES1	FBP1	9606.ENSP00000353720	9606.ENSP00000408025	0	0	0	0	0.158	0	0	0.459	0.525
CHGA	SPINK4	9606.ENSP00000216492	9606.ENSP00000369045	0	0	0	0	0.055	0	0	0.545	0.552
CHGA	GRP	9606.ENSP00000216492	9606.ENSP00000256857	0	0	0	0	0.062	0	0	0.681	0.687
CHGA	UCHL1	9606.ENSP00000216492	9606.ENSP00000284440	0	0	0	0	0.130	0	0	0.714	0.741
CHGA	SCG2	9606.ENSP00000216492	9606.ENSP00000304133	0	0	0	0	0.251	0.168	0	0.844	0.894
CHI3L1	COMP	9606.ENSP00000255409	9606.ENSP00000222271	0	0	0	0	0	0	0	0.505	0.505
CHI3L1	PTX3	9606.ENSP00000255409	9606.ENSP00000295927	0	0	0	0	0	0	0	0.416	0.416
CHI3L1	FN1	9606.ENSP00000255409	9606.ENSP00000346839	0	0	0	0	0	0	0	0.482	0.482
CHI3L1	MMP9	9606.ENSP00000255409	9606.ENSP00000361405	0	0	0	0	0.105	0	0	0.518	0.550
CHI3L1	SPP1	9606.ENSP00000255409	9606.ENSP00000378517	0	0	0	0	0.098	0	0	0.522	0.550
CHI3L1	NEFL	9606.ENSP00000255409	9606.ENSP00000482169	0	0	0	0	0	0	0	0.730	0.730
CHI3L2	CILP	9606.ENSP00000437082	9606.ENSP00000261883	0	0	0	0	0	0	0	0.422	0.422
CHRDL1	SOST	9606.ENSP00000361112	9606.ENSP00000301691	0	0	0	0	0	0	0	0.565	0.565
CHRDL2	SOST	9606.ENSP00000263671	9606.ENSP00000301691	0	0	0	0	0	0	0	0.617	0.617
CILP	DCN	9606.ENSP00000261883	9606.ENSP00000052754	0	0	0	0	0.178	0	0	0.432	0.514
CILP	COMP	9606.ENSP00000261883	9606.ENSP00000222271	0	0	0	0	0.200	0	0	0.660	0.716
CILP	MMP9	9606.ENSP00000261883	9606.ENSP00000361405	0	0	0	0	0	0.151	0	0.328	0.405
CILP	SMOC2	9606.ENSP00000261883	9606.ENSP00000346537	0	0	0	0	0.322	0	0	0.186	0.425
CILP	OGN	9606.ENSP00000261883	9606.ENSP00000262551	0	0	0	0	0.159	0	0	0.379	0.455
CILP	DPT	9606.ENSP00000261883	9606.ENSP00000356791	0	0	0	0	0.315	0	0	0.266	0.476
CILP	EFEMP1	9606.ENSP00000261883	9606.ENSP00000378058	0	0	0	0	0	0	0	0.615	0.615
CILP	SFRP4	9606.ENSP00000261883	9606.ENSP00000410715	0	0	0	0	0.525	0	0	0.243	0.625
CILP	COL11A1	9606.ENSP00000261883	9606.ENSP00000359114	0	0	0	0	0.098	0	0	0.630	0.652
CILP	ITGBL1	9606.ENSP00000261883	9606.ENSP00000365351	0	0	0	0	0.100	0.547	0	0.245	0.665
CLDN6	POU5F1	9606.ENSP00000380131	9606.ENSP00000259915	0	0	0	0	0.321	0	0	0.315	0.515
CMKLR1	CTSG	9606.ENSP00000311733	9606.ENSP00000216336	0	0	0	0	0.065	0.102	0	0.376	0.430
CMKLR1	CST4	9606.ENSP00000311733	9606.ENSP00000217423	0	0	0	0	0	0	0	0.460	0.460
CMKLR1	ITGAM	9606.ENSP00000311733	9606.ENSP00000441691	0	0	0	0	0.208	0	0	0.340	0.455
CNN1	KCNMB1	9606.ENSP00000252456	9606.ENSP00000274629	0	0	0	0	0.142	0	0	0.397	0.460
CNN1	TPM2	9606.ENSP00000252456	9606.ENSP00000367542	0	0	0	0	0.237	0	0	0.475	0.582
CNN1	MYLK	9606.ENSP00000252456	9606.ENSP00000353452	0	0	0	0	0.330	0	0	0.520	0.665
CNN1	TAGLN	9606.ENSP00000252456	9606.ENSP00000432282	0	0	0	0.873	0.626	0	0	0.816	0.665
CNN1	MYL9	9606.ENSP00000252456	9606.ENSP00000279022	0	0	0	0	0.417	0	0	0.460	0.672
CNN1	LMOD1	9606.ENSP00000252456	9606.ENSP00000356257	0	0	0	0	0.298	0	0	0.606	0.712
CNN1	MYH11	9606.ENSP00000252456	9606.ENSP00000379616	0	0	0	0	0.572	0	0	0.793	0.908
CNTN1	LGALS4	9606.ENSP00000447006	9606.ENSP00000302100	0	0	0	0	0.049	0	0	0.685	0.688
CNTN1	ITGBL1	9606.ENSP00000447006	9606.ENSP00000365351	0	0	0	0	0.072	0	0	0.496	0.512
CNTN1	NRCAM	9606.ENSP00000447006	9606.ENSP00000368314	0	0	0	0.673	0.160	0.230	0.800	0.704	0.891
CNTN1	PTPRZ1	9606.ENSP00000447006	9606.ENSP00000377047	0	0	0	0	0.192	0.945	0	0.973	0.998
COL11A1	DCN	9606.ENSP00000359114	9606.ENSP00000052754	0	0	0	0	0.148	0.076	0	0.323	0.421
COL11A1	NID2	9606.ENSP00000359114	9606.ENSP00000216286	0	0	0	0	0.100	0.133	0	0.358	0.455
COL11A1	COMP	9606.ENSP00000359114	9606.ENSP00000222271	0	0	0	0	0.159	0.057	0	0.381	0.466
COL11A1	WISP1	9606.ENSP00000359114	9606.ENSP00000250160	0	0	0	0	0.111	0	0	0.411	0.456
COL11A1	MMP13	9606.ENSP00000359114	9606.ENSP00000260302	0	0	0	0	0	0.059	0	0.461	0.471
COL11A1	TIMP3	9606.ENSP00000359114	9606.ENSP00000266085	0	0	0	0	0.088	0	0	0.377	0.408
COL11A1	COL6A3	9606.ENSP00000359114	9606.ENSP00000295550	0	0	0	0.560	0.165	0	0.300	0.582	0.542
COL11A1	PCOLCE2	9606.ENSP00000359114	9606.ENSP00000295992	0	0	0	0	0	0	0.900	0.300	0.927
COL11A1	COL1A2	9606.ENSP00000359114	9606.ENSP00000297268	0	0	0.435	0.847	0.343	0.248	0.900	0.617	0.954
COL11A1	COL14A1	9606.ENSP00000359114	9606.ENSP00000297848	0	0	0	0.554	0.092	0.400	0.300	0.614	0.695
COL11A1	COL3A1	9606.ENSP00000359114	9606.ENSP00000304408	0	0	0.419	0.846	0.271	0	0.720	0.653	0.819
COL11A1	FBN1	9606.ENSP00000359114	9606.ENSP00000325527	0	0	0	0	0.126	0.243	0	0.466	0.616
COL11A1	ITGA11	9606.ENSP00000359114	9606.ENSP00000327290	0	0	0	0	0.076	0	0	0.390	0.412
COL11A1	FN1	9606.ENSP00000359114	9606.ENSP00000346839	0	0	0	0	0.140	0.056	0	0.456	0.519
COL11A1	DDR2	9606.ENSP00000359114	9606.ENSP00000356899	0	0	0	0	0.110	0	0	0.721	0.742
COL11A1	FBN2	9606.ENSP00000359114	9606.ENSP00000424571	0	0	0	0	0.109	0.243	0	0.378	0.544
COL14A1	DCN	9606.ENSP00000297848	9606.ENSP00000052754	0	0	0	0	0.171	0.296	0	0.416	0.630
COL14A1	MMP13	9606.ENSP00000297848	9606.ENSP00000260302	0	0	0	0	0	0.059	0.900	0.260	0.924
COL14A1	OGN	9606.ENSP00000297848	9606.ENSP00000262551	0	0	0	0	0.179	0.500	0	0.244	0.663
COL14A1	COL6A3	9606.ENSP00000297848	9606.ENSP00000295550	0	0	0	0.577	0.158	0	0.300	0.557	0.525
COL14A1	COL1A2	9606.ENSP00000297848	9606.ENSP00000297268	0	0	0	0.551	0.267	0	0.300	0.617	0.609
COL14A1	FBN1	9606.ENSP00000297848	9606.ENSP00000325527	0	0	0	0	0.228	0.076	0	0.375	0.516
COL14A1	COL3A1	9606.ENSP00000297848	9606.ENSP00000304408	0	0	0	0.560	0.241	0.169	0.300	0.619	0.647
COL14A1	MMP9	9606.ENSP00000297848	9606.ENSP00000361405	0	0	0	0	0.062	0.203	0.900	0.229	0.934
COL1A2	DCN	9606.ENSP00000297268	9606.ENSP00000052754	0	0	0	0	0.927	0.241	0	0.567	0.974
COL1A2	NID2	9606.ENSP00000297268	9606.ENSP00000216286	0	0	0	0	0.306	0.099	0	0.281	0.511
COL1A2	COMP	9606.ENSP00000297268	9606.ENSP00000222271	0	0	0	0	0.121	0.056	0	0.458	0.511
COL1A2	IBSP	9606.ENSP00000297268	9606.ENSP00000226284	0	0	0	0	0	0	0	0.504	0.504
COL1A2	LOX	9606.ENSP00000297268	9606.ENSP00000231004	0	0	0	0	0.378	0.192	0	0.530	0.743
COL1A2	IGFBP5	9606.ENSP00000297268	9606.ENSP00000233813	0	0	0	0	0.310	0	0	0.335	0.521
COL1A2	WISP1	9606.ENSP00000297268	9606.ENSP00000250160	0	0	0	0	0.329	0	0	0.288	0.502
COL1A2	SERPINF1	9606.ENSP00000297268	9606.ENSP00000254722	0	0	0	0	0.222	0.059	0	0.557	0.647
COL1A2	MMP13	9606.ENSP00000297268	9606.ENSP00000260302	0	0	0	0	0.062	0.059	0	0.520	0.539
COL1A2	MSR1	9606.ENSP00000297268	9606.ENSP00000262101	0	0	0	0.587	0	0	0.600	0.097	0.609
COL1A2	OGN	9606.ENSP00000297268	9606.ENSP00000262551	0	0	0	0	0.225	0.076	0	0.323	0.473
COL1A2	F13A1	9606.ENSP00000297268	9606.ENSP00000264870	0	0	0	0	0	0	0.900	0.143	0.910
COL1A2	TIMP3	9606.ENSP00000297268	9606.ENSP00000266085	0	0	0	0	0.255	0	0	0.408	0.540
COL1A2	SFRP2	9606.ENSP00000297268	9606.ENSP00000274063	0	0	0	0	0.198	0	0	0.315	0.427
COL1A2	ITGA5	9606.ENSP00000297268	9606.ENSP00000293379	0	0	0	0	0.098	0	0.600	0.373	0.754
COL1A2	COL6A3	9606.ENSP00000297268	9606.ENSP00000295550	0	0	0	0.563	0.838	0	0.300	0.699	0.917
COL1A2	PCOLCE2	9606.ENSP00000297268	9606.ENSP00000295992	0	0	0	0	0.062	0	0.900	0.315	0.930
COL1A2	DPT	9606.ENSP00000297268	9606.ENSP00000356791	0	0	0	0	0.230	0	0	0.255	0.401
COL1A2	MYH11	9606.ENSP00000297268	9606.ENSP00000379616	0	0	0	0	0.064	0	0	0.395	0.409
COL1A2	COLEC12	9606.ENSP00000297268	9606.ENSP00000383115	0	0	0	0	0.384	0	0	0.081	0.410
COL1A2	MFAP5	9606.ENSP00000297268	9606.ENSP00000352455	0	0	0	0	0.164	0	0	0.329	0.416
COL1A2	SUGCT	9606.ENSP00000297268	9606.ENSP00000338475	0	0	0	0	0	0	0	0.416	0.416
COL1A2	TWIST2	9606.ENSP00000297268	9606.ENSP00000482581	0	0	0	0	0.171	0	0	0.339	0.429
COL1A2	FBN2	9606.ENSP00000297268	9606.ENSP00000424571	0	0	0	0	0.194	0.076	0	0.393	0.508
COL1A2	DDR2	9606.ENSP00000297268	9606.ENSP00000356899	0	0	0	0	0.306	0	0	0.339	0.522
COL1A2	CXCL12	9606.ENSP00000297268	9606.ENSP00000379140	0	0	0	0	0.305	0	0	0.365	0.539
COL1A2	SPP1	9606.ENSP00000297268	9606.ENSP00000378517	0	0	0	0	0.087	0	0	0.518	0.541
COL1A2	TAGLN	9606.ENSP00000297268	9606.ENSP00000432282	0	0	0	0	0.281	0	0	0.402	0.551
COL1A2	SOST	9606.ENSP00000297268	9606.ENSP00000301691	0	0	0	0	0	0	0	0.577	0.577
COL1A2	OLFML3	9606.ENSP00000297268	9606.ENSP00000322273	0	0	0	0	0.583	0	0	0.066	0.594
COL1A2	MMP9	9606.ENSP00000297268	9606.ENSP00000361405	0	0	0	0	0.062	0.227	0	0.558	0.652
COL1A2	ITGA7	9606.ENSP00000297268	9606.ENSP00000452120	0	0	0	0	0.081	0	0.600	0.184	0.674
COL1A2	TGFBI	9606.ENSP00000297268	9606.ENSP00000416330	0	0	0	0	0.256	0.391	0	0.418	0.713
COL1A2	FBN1	9606.ENSP00000297268	9606.ENSP00000325527	0	0	0	0	0.819	0.076	0	0.619	0.930
COL1A2	ITGA11	9606.ENSP00000297268	9606.ENSP00000327290	0	0	0	0	0.160	0	0.900	0.421	0.947
COL1A2	FN1	9606.ENSP00000297268	9606.ENSP00000346839	0	0	0	0	0.518	0.225	0.900	0.689	0.986
COL1A2	COL3A1	9606.ENSP00000297268	9606.ENSP00000304408	0	0	0.440	0.930	0.948	0.213	0.800	0.873	0.991
COL3A1	DCN	9606.ENSP00000304408	9606.ENSP00000052754	0	0	0	0	0.824	0.076	0	0.608	0.931
COL3A1	NID2	9606.ENSP00000304408	9606.ENSP00000216286	0	0	0	0	0.297	0.133	0	0.428	0.621
COL3A1	COMP	9606.ENSP00000304408	9606.ENSP00000222271	0	0	0	0	0.172	0.057	0	0.404	0.494
COL3A1	LOX	9606.ENSP00000304408	9606.ENSP00000231004	0	0	0	0	0.278	0.192	0	0.571	0.728
COL3A1	IGFBP5	9606.ENSP00000304408	9606.ENSP00000233813	0	0	0	0	0.339	0	0	0.284	0.506
COL3A1	WISP1	9606.ENSP00000304408	9606.ENSP00000250160	0	0	0	0	0.347	0	0	0.202	0.457
COL3A1	SERPINF1	9606.ENSP00000304408	9606.ENSP00000254722	0	0	0	0	0.136	0.182	0	0.264	0.434
COL3A1	MMP13	9606.ENSP00000304408	9606.ENSP00000260302	0	0	0	0	0.062	0.059	0	0.519	0.538
COL3A1	MSR1	9606.ENSP00000304408	9606.ENSP00000262101	0	0	0	0.587	0.097	0	0.600	0.053	0.625
COL3A1	OGN	9606.ENSP00000304408	9606.ENSP00000262551	0	0	0	0	0.202	0.076	0	0.335	0.467
COL3A1	TIMP3	9606.ENSP00000304408	9606.ENSP00000266085	0	0	0	0	0.316	0	0	0.506	0.647
COL3A1	FGF7	9606.ENSP00000304408	9606.ENSP00000267843	0	0	0	0	0.098	0.225	0	0.234	0.418
COL3A1	ITGA5	9606.ENSP00000304408	9606.ENSP00000293379	0	0	0	0	0.098	0	0	0.429	0.463
COL3A1	COL6A3	9606.ENSP00000304408	9606.ENSP00000295550	0	0	0	0.571	0.802	0	0.300	0.735	0.900
COL3A1	PCOLCE2	9606.ENSP00000304408	9606.ENSP00000295992	0	0	0	0	0.063	0	0.900	0.258	0.924
COL3A1	FNDC1	9606.ENSP00000304408	9606.ENSP00000297267	0	0	0	0	0.547	0	0	0.192	0.618
COL3A1	FLNA	9606.ENSP00000304408	9606.ENSP00000358866	0	0	0	0	0.064	0	0	0.407	0.421
COL3A1	SMOC2	9606.ENSP00000304408	9606.ENSP00000346537	0	0	0	0	0.333	0	0	0.172	0.425
COL3A1	SPP1	9606.ENSP00000304408	9606.ENSP00000378517	0	0	0	0	0.062	0	0	0.414	0.426
COL3A1	ITGA11	9606.ENSP00000304408	9606.ENSP00000327290	0	0	0	0	0.117	0	0	0.377	0.426
COL3A1	TCAP	9606.ENSP00000304408	9606.ENSP00000312624	0	0	0	0	0	0	0	0.430	0.430
COL3A1	SFRP4	9606.ENSP00000304408	9606.ENSP00000410715	0	0	0	0	0.326	0	0	0.194	0.433
COL3A1	DPT	9606.ENSP00000304408	9606.ENSP00000356791	0	0	0	0	0.333	0	0	0.258	0.484
COL3A1	TGFBI	9606.ENSP00000304408	9606.ENSP00000416330	0	0	0	0	0.191	0.103	0	0.394	0.522
COL3A1	MYLK	9606.ENSP00000304408	9606.ENSP00000353452	0	0	0	0	0.159	0	0	0.458	0.525
COL3A1	TAGLN	9606.ENSP00000304408	9606.ENSP00000432282	0	0	0	0	0.268	0	0	0.390	0.534
COL3A1	MMP9	9606.ENSP00000304408	9606.ENSP00000361405	0	0	0	0	0.078	0.059	0	0.556	0.582
COL3A1	MFAP5	9606.ENSP00000304408	9606.ENSP00000352455	0	0	0	0	0.293	0	0	0.459	0.601
COL3A1	MYH11	9606.ENSP00000304408	9606.ENSP00000379616	0	0	0	0	0.137	0	0	0.576	0.618
COL3A1	CXCL12	9606.ENSP00000304408	9606.ENSP00000379140	0	0	0	0	0.486	0	0	0.336	0.644
COL3A1	FBN2	9606.ENSP00000304408	9606.ENSP00000424571	0	0	0	0	0.233	0.135	0	0.513	0.648
COL3A1	FN1	9606.ENSP00000304408	9606.ENSP00000346839	0	0	0	0	0.343	0.056	0	0.686	0.789
COL3A1	DDR2	9606.ENSP00000304408	9606.ENSP00000356899	0	0	0	0	0.351	0.213	0	0.638	0.799
COL3A1	FBN1	9606.ENSP00000304408	9606.ENSP00000325527	0	0	0	0	0.864	0.135	0	0.714	0.963
COL6A3	DCN	9606.ENSP00000295550	9606.ENSP00000052754	0	0	0	0	0.576	0.076	0.360	0.530	0.866
COL6A3	NID2	9606.ENSP00000295550	9606.ENSP00000216286	0	0	0	0	0.200	0.099	0	0.302	0.453
COL6A3	LOX	9606.ENSP00000295550	9606.ENSP00000231004	0	0	0	0	0.582	0	0	0.246	0.672
COL6A3	WISP1	9606.ENSP00000295550	9606.ENSP00000250160	0	0	0	0	0.324	0	0	0.161	0.409
COL6A3	SGCA	9606.ENSP00000295550	9606.ENSP00000262018	0	0	0	0	0.062	0	0	0.507	0.518
COL6A3	OGN	9606.ENSP00000295550	9606.ENSP00000262551	0	0	0	0	0.235	0.076	0	0.323	0.480
COL6A3	FGF7	9606.ENSP00000295550	9606.ENSP00000267843	0	0	0	0	0.086	0.056	0	0.438	0.473
COL6A3	ITGA5	9606.ENSP00000295550	9606.ENSP00000293379	0	0	0	0	0.096	0	0.600	0.326	0.735
COL6A3	ITGBL1	9606.ENSP00000295550	9606.ENSP00000365351	0	0	0	0	0.178	0.061	0	0.357	0.460
COL6A3	FGFR1	9606.ENSP00000295550	9606.ENSP00000393312	0	0	0	0	0.069	0.070	0	0.438	0.471
COL6A3	TGFBI	9606.ENSP00000295550	9606.ENSP00000416330	0	0	0	0	0.196	0.103	0	0.392	0.523
COL6A3	SPP1	9606.ENSP00000295550	9606.ENSP00000378517	0	0	0	0	0.062	0	0.500	0.181	0.582
COL6A3	FN1	9606.ENSP00000295550	9606.ENSP00000346839	0	0	0	0	0.229	0.056	0	0.505	0.608
COL6A3	FBN1	9606.ENSP00000295550	9606.ENSP00000325527	0	0	0	0	0.340	0.076	0	0.467	0.646
COL6A3	ITGA7	9606.ENSP00000295550	9606.ENSP00000452120	0	0	0	0	0.062	0	0.600	0.325	0.724
COL6A3	ITGA11	9606.ENSP00000295550	9606.ENSP00000327290	0	0	0	0.542	0.192	0	0.600	0.425	0.724
COLEC12	LYVE1	9606.ENSP00000383115	9606.ENSP00000256178	0	0	0	0	0.062	0	0	0.427	0.440
COMP	DCN	9606.ENSP00000222271	9606.ENSP00000052754	0	0	0	0	0.117	0.056	0	0.720	0.746
COMP	MMP9	9606.ENSP00000222271	9606.ENSP00000361405	0	0	0	0	0.062	0	0	0.404	0.417
COMP	SPP1	9606.ENSP00000222271	9606.ENSP00000378517	0	0	0	0	0	0	0	0.422	0.422
COMP	IBSP	9606.ENSP00000222271	9606.ENSP00000226284	0	0	0	0	0	0	0	0.469	0.469
COMP	MMP13	9606.ENSP00000222271	9606.ENSP00000260302	0	0	0	0	0	0	0	0.603	0.603
COMP	ITGA7	9606.ENSP00000222271	9606.ENSP00000452120	0	0	0	0	0	0.112	0.600	0.065	0.639
COMP	ITGA5	9606.ENSP00000222271	9606.ENSP00000293379	0	0	0	0	0	0.108	0.600	0.135	0.664
COMP	ITGA11	9606.ENSP00000222271	9606.ENSP00000327290	0	0	0	0	0.081	0.067	0.600	0.206	0.691
COMP	FN1	9606.ENSP00000222271	9606.ENSP00000346839	0	0	0	0	0.062	0.213	0	0.818	0.854
CPT1B	LPL	9606.ENSP00000379011	9606.ENSP00000309757	0	0	0	0	0.062	0	0	0.529	0.539
CPT1B	HMGCS2	9606.ENSP00000379011	9606.ENSP00000358414	0	0	0	0	0.062	0	0	0.412	0.425
CPT1B	SCD	9606.ENSP00000379011	9606.ENSP00000359380	0	0	0	0	0.049	0	0	0.480	0.484
CPXM1	SMIM24	9606.ENSP00000369979	9606.ENSP00000215531	0	0	0	0	0	0	0	0.605	0.605
CR2	ITGAM	9606.ENSP00000356024	9606.ENSP00000441691	0	0	0	0	0	0	0	0.772	0.772
CRACR2B	HAS1	9606.ENSP00000435299	9606.ENSP00000222115	0	0	0	0	0	0	0	0.460	0.459
CRISP3	SPP1	9606.ENSP00000389026	9606.ENSP00000378517	0	0	0	0	0.049	0	0	0.566	0.569
CSF1R	LYVE1	9606.ENSP00000286301	9606.ENSP00000256178	0	0	0	0	0.192	0	0	0.322	0.429
CSF1R	MSR1	9606.ENSP00000286301	9606.ENSP00000262101	0	0	0	0	0.172	0	0	0.469	0.541
CSF1R	F13A1	9606.ENSP00000286301	9606.ENSP00000264870	0	0	0	0	0.588	0	0	0.214	0.663
CSF1R	FGF7	9606.ENSP00000286301	9606.ENSP00000267843	0	0	0	0	0.062	0.183	0.600	0.135	0.699
CSF1R	FN1	9606.ENSP00000286301	9606.ENSP00000346839	0	0	0	0	0.062	0	0	0.393	0.406
CSF1R	MS4A4A	9606.ENSP00000286301	9606.ENSP00000338648	0	0	0	0	0.332	0	0	0.163	0.416
CSF1R	PTPRZ1	9606.ENSP00000286301	9606.ENSP00000377047	0	0	0	0	0	0.060	0	0.413	0.424
CSF1R	SLCO2B1	9606.ENSP00000286301	9606.ENSP00000289575	0	0	0	0	0.439	0	0	0.075	0.459
CSF1R	GPR34	9606.ENSP00000286301	9606.ENSP00000367384	0	0	0	0	0.336	0	0	0.284	0.504
CSF1R	FYB	9606.ENSP00000286301	9606.ENSP00000427114	0	0	0	0	0.540	0	0	0.081	0.559
CSF1R	CXCL12	9606.ENSP00000286301	9606.ENSP00000379140	0	0	0	0	0.088	0	0	0.547	0.569
CSF1R	MMP9	9606.ENSP00000286301	9606.ENSP00000361405	0	0	0	0	0.169	0	0	0.506	0.572
CSF1R	FOLR2	9606.ENSP00000286301	9606.ENSP00000298223	0	0	0	0	0.542	0	0	0.242	0.638
CSF1R	FGF19	9606.ENSP00000286301	9606.ENSP00000294312	0	0	0	0	0	0.183	0.600	0.087	0.675
CSF1R	CYBB	9606.ENSP00000286301	9606.ENSP00000367851	0	0	0	0	0.469	0	0	0.451	0.696
CSF1R	MRC1	9606.ENSP00000286301	9606.ENSP00000455897	0	0	0	0	0.375	0.076	0	0.679	0.798
CSF1R	VSIG4	9606.ENSP00000286301	9606.ENSP00000363869	0	0	0	0	0.783	0	0	0.239	0.828
CSF1R	ITGAM	9606.ENSP00000286301	9606.ENSP00000441691	0	0	0	0	0.533	0	0	0.846	0.925
CTSE	CTSG	9606.ENSP00000350911	9606.ENSP00000216336	0	0	0	0	0.062	0	0	0.457	0.468
CTSE	TFF1	9606.ENSP00000350911	9606.ENSP00000291527	0	0	0	0	0.065	0	0	0.413	0.428
CTSE	PCSK9	9606.ENSP00000350911	9606.ENSP00000303208	0	0	0	0	0.237	0.180	0	0.310	0.530
CTSG	CYBB	9606.ENSP00000216336	9606.ENSP00000367851	0	0	0	0	0.141	0	0	0.391	0.454
CTSG	RNASE2	9606.ENSP00000216336	9606.ENSP00000303276	0	0	0	0	0.333	0	0	0.227	0.462
CTSG	REN	9606.ENSP00000216336	9606.ENSP00000272190	0	0	0	0	0	0	0	0.473	0.473
CTSG	ITGAM	9606.ENSP00000216336	9606.ENSP00000441691	0	0	0	0	0.141	0	0	0.419	0.480
CTSG	FN1	9606.ENSP00000216336	9606.ENSP00000346839	0	0	0	0	0	0	0	0.493	0.493
CTSG	PI3	9606.ENSP00000216336	9606.ENSP00000243924	0	0	0	0	0	0	0	0.505	0.505
CTSG	CXCL12	9606.ENSP00000216336	9606.ENSP00000379140	0	0	0	0	0	0.213	0	0.429	0.531
CTSG	F2RL2	9606.ENSP00000216336	9606.ENSP00000296641	0	0	0	0	0	0.295	0.600	0	0.706
CTSG	MMP9	9606.ENSP00000216336	9606.ENSP00000361405	0	0	0	0	0.089	0	0.900	0.602	0.960
CXCL12	DCN	9606.ENSP00000379140	9606.ENSP00000052754	0	0	0	0	0.556	0	0	0.335	0.692
CXCL12	LOX	9606.ENSP00000379140	9606.ENSP00000231004	0	0	0	0	0.097	0	0	0.460	0.491
CXCL12	LYVE1	9606.ENSP00000379140	9606.ENSP00000256178	0	0	0	0	0.138	0	0	0.488	0.540
CXCL12	POU5F1	9606.ENSP00000379140	9606.ENSP00000259915	0	0	0	0	0	0	0	0.460	0.459
CXCL12	MMP13	9606.ENSP00000379140	9606.ENSP00000260302	0	0	0	0	0	0	0	0.459	0.459
CXCL12	TIMP3	9606.ENSP00000379140	9606.ENSP00000266085	0	0	0	0	0.152	0	0	0.370	0.442
CXCL12	FGF7	9606.ENSP00000379140	9606.ENSP00000267843	0	0	0	0	0.076	0	0	0.504	0.522
CXCL12	SFRP2	9606.ENSP00000379140	9606.ENSP00000274063	0	0	0	0	0.140	0	0	0.370	0.435
CXCL12	ITGA5	9606.ENSP00000379140	9606.ENSP00000293379	0	0	0	0	0	0	0	0.404	0.404
CXCL12	SHH	9606.ENSP00000379140	9606.ENSP00000297261	0	0	0	0	0	0	0	0.517	0.517
CXCL12	OLFML3	9606.ENSP00000379140	9606.ENSP00000322273	0	0	0	0	0.471	0	0	0.045	0.473
CXCL12	FN1	9606.ENSP00000379140	9606.ENSP00000346839	0	0	0	0	0.121	0.270	0	0.940	0.958
CXCL12	MMP9	9606.ENSP00000379140	9606.ENSP00000361405	0	0	0	0	0	0	0	0.710	0.710
CXCL12	SPP1	9606.ENSP00000379140	9606.ENSP00000378517	0	0	0	0	0.062	0	0	0.652	0.660
CXCL12	MRC1	9606.ENSP00000379140	9606.ENSP00000455897	0	0	0	0	0	0	0	0.455	0.455
CXCL12	ITGAM	9606.ENSP00000379140	9606.ENSP00000441691	0	0	0	0	0	0	0	0.654	0.654
CYBB	PVALB	9606.ENSP00000367851	9606.ENSP00000216200	0	0	0	0	0	0.181	0	0.329	0.427
CYBB	F13A1	9606.ENSP00000367851	9606.ENSP00000264870	0	0	0	0	0.352	0	0	0.131	0.413
CYBB	REN	9606.ENSP00000367851	9606.ENSP00000272190	0	0	0	0	0	0	0	0.648	0.648
CYBB	DUOXA2	9606.ENSP00000367851	9606.ENSP00000319705	0	0	0	0	0.062	0.259	0	0.642	0.730
CYBB	MS4A4A	9606.ENSP00000367851	9606.ENSP00000338648	0	0	0	0	0.524	0	0	0.047	0.526
CYBB	NOXA1	9606.ENSP00000367851	9606.ENSP00000342848	0	0	0	0	0.083	0	0.720	0.846	0.957
CYBB	FN1	9606.ENSP00000367851	9606.ENSP00000346839	0	0	0	0	0.062	0	0	0.483	0.494
CYBB	CYP4B1	9606.ENSP00000367851	9606.ENSP00000360991	0	0	0	0	0	0.388	0	0.067	0.404
CYBB	MMP9	9606.ENSP00000367851	9606.ENSP00000361405	0	0	0	0	0.170	0	0.650	0.559	0.860
CYBB	NOX1	9606.ENSP00000367851	9606.ENSP00000362057	0	0	0	0.959	0	0	0.800	0.990	0.808
CYBB	SRPX	9606.ENSP00000367851	9606.ENSP00000367794	0	0	0	0	0	0	0	0.536	0.536
CYBB	FYB	9606.ENSP00000367851	9606.ENSP00000427114	0	0	0	0	0.387	0	0	0.112	0.433
CYBB	MRC1	9606.ENSP00000367851	9606.ENSP00000455897	0	0	0	0	0.216	0	0	0.359	0.476
CYBB	ITGAM	9606.ENSP00000367851	9606.ENSP00000441691	0	0	0	0	0.560	0	0	0.587	0.811
CYP1B1	CYP26B1	9606.ENSP00000478561	9606.ENSP00000001146	0	0	0.391	0	0.062	0.090	0	0.392	0.641
CYP1B1	HSD17B2	9606.ENSP00000478561	9606.ENSP00000199936	0	0	0	0	0.063	0.058	0.900	0.403	0.940
CYP1B1	CYP3A5	9606.ENSP00000478561	9606.ENSP00000222982	0	0	0.402	0.601	0.085	0.104	0	0.700	0.472
CYP1B1	SULT1E1	9606.ENSP00000478561	9606.ENSP00000226444	0	0	0	0	0.063	0	0	0.466	0.479
CYP1B1	UGT2A3	9606.ENSP00000478561	9606.ENSP00000251566	0	0	0	0	0.066	0.058	0.650	0.449	0.807
CYP1B1	UGT2B15	9606.ENSP00000478561	9606.ENSP00000341045	0	0	0	0	0.066	0.058	0.650	0.334	0.767
CYP1B1	CYP4B1	9606.ENSP00000478561	9606.ENSP00000360991	0	0	0.391	0.567	0.083	0.107	0	0.577	0.455
CYP26B1	SDR9C7	9606.ENSP00000001146	9606.ENSP00000293502	0	0	0	0	0	0.072	0	0.542	0.557
CYP26B1	UGT2B15	9606.ENSP00000001146	9606.ENSP00000341045	0	0	0	0	0	0.058	0.650	0.049	0.659
CYP26B1	UGT2A3	9606.ENSP00000001146	9606.ENSP00000251566	0	0	0	0	0	0.058	0.650	0.049	0.659
CYP26B1	CYP3A5	9606.ENSP00000001146	9606.ENSP00000222982	0	0	0.427	0.613	0	0.139	0.900	0.218	0.929
CYP3A5	HSD17B2	9606.ENSP00000222982	9606.ENSP00000199936	0	0	0	0	0.183	0.058	0.900	0.298	0.938
CYP3A5	KCNMB1	9606.ENSP00000222982	9606.ENSP00000274629	0	0	0	0	0.088	0	0	0.397	0.426
CYP3A5	FMO3	9606.ENSP00000222982	9606.ENSP00000356729	0.043	0	0	0	0.074	0.153	0	0.395	0.485
CYP3A5	CYP4B1	9606.ENSP00000222982	9606.ENSP00000360991	0	0	0.442	0.673	0.082	0.249	0	0.587	0.494
CYP3A5	SLCO2B1	9606.ENSP00000222982	9606.ENSP00000289575	0	0	0	0	0.062	0	0	0.505	0.515
CYP3A5	PTGIS	9606.ENSP00000222982	9606.ENSP00000244043	0	0	0	0	0.051	0	0	0.515	0.520
CYP3A5	UGT2A3	9606.ENSP00000222982	9606.ENSP00000251566	0	0	0	0	0.090	0.080	0.650	0.272	0.758
CYP3A5	UGT2B15	9606.ENSP00000222982	9606.ENSP00000341045	0	0	0	0	0.135	0.080	0.650	0.621	0.880
CYP3A5	SULT1E1	9606.ENSP00000222982	9606.ENSP00000226444	0	0	0	0	0.087	0	0.900	0.333	0.933
CYP4B1	PTGIS	9606.ENSP00000360991	9606.ENSP00000244043	0	0	0	0	0.107	0.056	0	0.368	0.420
CYP4B1	UGT2A3	9606.ENSP00000360991	9606.ENSP00000251566	0	0	0	0	0.087	0.058	0	0.415	0.453
CYP4F12	UGT2A3	9606.ENSP00000448998	9606.ENSP00000251566	0	0	0	0	0.168	0.058	0	0.427	0.512
CYP4F8	PLA2G2D	9606.ENSP00000477567	9606.ENSP00000364246	0	0	0	0	0	0	0.650	0.101	0.671
DCN	SERPINF1	9606.ENSP00000052754	9606.ENSP00000254722	0	0	0	0	0.192	0	0	0.287	0.400
DCN	EFEMP1	9606.ENSP00000052754	9606.ENSP00000378058	0	0	0	0	0.230	0.064	0	0.243	0.407
DCN	MFAP5	9606.ENSP00000052754	9606.ENSP00000352455	0	0	0	0	0.181	0	0	0.335	0.433
DCN	FGF7	9606.ENSP00000052754	9606.ENSP00000267843	0	0	0	0	0.140	0	0	0.371	0.437
DCN	DSP	9606.ENSP00000052754	9606.ENSP00000369129	0	0	0	0	0.062	0.103	0	0.387	0.439
DCN	NID2	9606.ENSP00000052754	9606.ENSP00000216286	0	0	0	0	0.157	0.057	0	0.352	0.440
DCN	FBN2	9606.ENSP00000052754	9606.ENSP00000424571	0	0	0	0	0.130	0.064	0	0.370	0.442
DCN	PTPRZ1	9606.ENSP00000052754	9606.ENSP00000377047	0	0	0	0	0	0.148	0	0.387	0.455
DCN	OGN	9606.ENSP00000052754	9606.ENSP00000262551	0	0	0	0.639	0.287	0	0	0.769	0.482
DCN	LOX	9606.ENSP00000052754	9606.ENSP00000231004	0	0	0	0	0.167	0	0	0.493	0.559
DCN	MMP9	9606.ENSP00000052754	9606.ENSP00000361405	0	0	0	0	0.062	0	0	0.575	0.585
DCN	IBSP	9606.ENSP00000052754	9606.ENSP00000226284	0	0	0	0	0	0.056	0	0.595	0.601
DCN	TIMP3	9606.ENSP00000052754	9606.ENSP00000266085	0	0	0	0	0.231	0.057	0	0.500	0.605
DCN	SPP1	9606.ENSP00000052754	9606.ENSP00000378517	0	0	0	0	0	0	0	0.642	0.642
DCN	TGFBI	9606.ENSP00000052754	9606.ENSP00000416330	0	0	0	0	0.198	0	0	0.588	0.656
DCN	MMP13	9606.ENSP00000052754	9606.ENSP00000260302	0	0	0	0	0.060	0	0	0.667	0.674
DCN	DDR2	9606.ENSP00000052754	9606.ENSP00000356899	0	0	0	0	0.224	0	0	0.627	0.698
DCN	FLNA	9606.ENSP00000052754	9606.ENSP00000358866	0	0	0	0	0.049	0.317	0	0.704	0.791
DCN	FBN1	9606.ENSP00000052754	9606.ENSP00000325527	0	0	0	0	0.397	0.231	0	0.808	0.903
DCN	DPT	9606.ENSP00000052754	9606.ENSP00000356791	0	0	0	0	0.531	0.213	0	0.853	0.941
DCN	GPC3	9606.ENSP00000052754	9606.ENSP00000377836	0	0	0	0	0.062	0.063	0.900	0.410	0.941
DCN	GPC6	9606.ENSP00000052754	9606.ENSP00000366246	0	0	0	0	0.089	0.063	0.900	0.404	0.942
DCN	WISP1	9606.ENSP00000052754	9606.ENSP00000250160	0	0	0	0	0.213	0.213	0	0.931	0.953
DCN	FN1	9606.ENSP00000052754	9606.ENSP00000346839	0	0	0	0	0.157	0.462	0	0.983	0.992
DDR2	LOX	9606.ENSP00000356899	9606.ENSP00000231004	0	0	0	0	0.232	0	0	0.302	0.441
DDR2	MMP13	9606.ENSP00000356899	9606.ENSP00000260302	0	0	0	0	0	0	0	0.512	0.512
DDR2	FN1	9606.ENSP00000356899	9606.ENSP00000346839	0	0	0	0	0.222	0	0	0.474	0.573
DES	TCAP	9606.ENSP00000363071	9606.ENSP00000312624	0	0	0	0	0.157	0	0.800	0.431	0.895
DES	ME1	9606.ENSP00000363071	9606.ENSP00000358719	0	0	0	0	0	0	0	0.733	0.733
DES	TPM2	9606.ENSP00000363071	9606.ENSP00000367542	0	0	0	0	0.154	0	0.600	0.061	0.654
DES	NEFL	9606.ENSP00000363071	9606.ENSP00000482169	0	0	0	0.894	0	0.667	0	0	0.667
DPT	LOX	9606.ENSP00000356791	9606.ENSP00000231004	0	0	0	0	0.095	0.658	0	0.220	0.737
DPT	OGN	9606.ENSP00000356791	9606.ENSP00000262551	0	0	0	0	0.189	0	0	0.483	0.563
DPT	EMP3	9606.ENSP00000356791	9606.ENSP00000270221	0	0	0	0	0.066	0	0	0.573	0.584
DPT	HSPB7	9606.ENSP00000356791	9606.ENSP00000310111	0	0	0	0	0.220	0	0	0.332	0.457
DPT	FBN1	9606.ENSP00000356791	9606.ENSP00000325527	0	0	0	0	0.145	0	0	0.329	0.403
DPT	SMOC2	9606.ENSP00000356791	9606.ENSP00000346537	0	0	0	0	0.230	0	0	0.284	0.425
DPT	FN1	9606.ENSP00000356791	9606.ENSP00000346839	0	0	0	0	0.090	0	0	0.560	0.582
DPT	SPP1	9606.ENSP00000356791	9606.ENSP00000378517	0	0	0	0	0	0	0	0.486	0.485
DPYSL3	MAP1B	9606.ENSP00000343690	9606.ENSP00000296755	0	0	0	0	0.271	0.116	0	0.341	0.538
DSC2	DSG3	9606.ENSP00000280904	9606.ENSP00000257189	0	0	0	0.725	0.077	0	0.600	0.740	0.692
DSC2	DSG1	9606.ENSP00000280904	9606.ENSP00000257192	0	0	0	0.672	0.065	0.270	0.600	0.881	0.788
DSC2	PKP1	9606.ENSP00000280904	9606.ENSP00000263946	0	0	0	0	0.063	0.163	0.600	0.759	0.914
DSC2	DSP	9606.ENSP00000280904	9606.ENSP00000369129	0	0	0	0	0.171	0.282	0.600	0.923	0.979
DSC3	KRT1	9606.ENSP00000353608	9606.ENSP00000252244	0	0	0	0	0.065	0.056	0	0.381	0.406
DSC3	KRT6B	9606.ENSP00000353608	9606.ENSP00000252252	0	0	0	0	0.185	0.056	0	0.335	0.443
DSC3	DSG3	9606.ENSP00000353608	9606.ENSP00000257189	0	0	0	0.714	0.322	0	0.600	0.883	0.788
DSC3	DSG1	9606.ENSP00000353608	9606.ENSP00000257192	0	0	0	0.675	0.104	0	0.600	0.934	0.739
DSC3	PKP1	9606.ENSP00000353608	9606.ENSP00000263946	0	0	0	0	0.103	0.163	0.600	0.847	0.948
DSC3	KRT6A	9606.ENSP00000353608	9606.ENSP00000369317	0	0	0	0	0.152	0.056	0	0.342	0.427
DSC3	KLK7	9606.ENSP00000353608	9606.ENSP00000375683	0	0	0	0	0.119	0	0	0.384	0.435
DSC3	DSP	9606.ENSP00000353608	9606.ENSP00000369129	0	0	0	0	0.154	0.057	0.600	0.988	0.996
DSG1	KRT1	9606.ENSP00000257192	9606.ENSP00000252244	0	0	0	0	0.088	0.056	0	0.612	0.637
DSG1	KRT6C	9606.ENSP00000257192	9606.ENSP00000252250	0	0	0	0	0.231	0.056	0	0.297	0.445
DSG1	KRT6B	9606.ENSP00000257192	9606.ENSP00000252252	0	0	0	0	0.172	0.056	0	0.377	0.471
DSG1	KRT6A	9606.ENSP00000257192	9606.ENSP00000369317	0	0	0	0	0.157	0.056	0	0.349	0.437
DSG1	KLK8	9606.ENSP00000257192	9606.ENSP00000375682	0	0	0	0	0.076	0	0	0.439	0.460
DSG1	SERPINB7	9606.ENSP00000257192	9606.ENSP00000381101	0	0	0	0	0	0	0	0.526	0.526
DSG1	KLK7	9606.ENSP00000257192	9606.ENSP00000375683	0	0	0	0	0.086	0	0	0.651	0.667
DSG1	DSP	9606.ENSP00000257192	9606.ENSP00000369129	0	0	0	0	0.063	0.282	0.600	0.943	0.983
DSG1	PKP1	9606.ENSP00000257192	9606.ENSP00000263946	0	0	0	0	0.120	0.551	0.600	0.962	0.993
DSG3	KRT1	9606.ENSP00000257189	9606.ENSP00000252244	0	0	0	0	0.062	0.056	0	0.487	0.506
DSG3	KRT6B	9606.ENSP00000257189	9606.ENSP00000252252	0	0	0	0	0.555	0.139	0	0.363	0.734
DSG3	KLK7	9606.ENSP00000257189	9606.ENSP00000375683	0	0	0	0	0.109	0	0	0.413	0.454
DSG3	KRT6A	9606.ENSP00000257189	9606.ENSP00000369317	0	0	0	0	0.280	0.139	0	0.408	0.601
DSG3	PKP1	9606.ENSP00000257189	9606.ENSP00000263946	0	0	0	0	0.121	0.163	0.600	0.910	0.970
DSG3	DSP	9606.ENSP00000257189	9606.ENSP00000369129	0	0	0	0	0.065	0.057	0.600	0.972	0.989
DSP	KRT1	9606.ENSP00000369129	9606.ENSP00000252244	0	0	0	0	0.062	0.498	0	0.602	0.796
DSP	PKP1	9606.ENSP00000369129	9606.ENSP00000263946	0	0	0	0	0.117	0.502	0.600	0.920	0.984
DSP	FN1	9606.ENSP00000369129	9606.ENSP00000346839	0	0	0	0	0.108	0	0	0.535	0.568
DSP	KRT6A	9606.ENSP00000369129	9606.ENSP00000369317	0	0	0	0	0.078	0.359	0	0.321	0.563
DUOXA2	TESC	9606.ENSP00000319705	9606.ENSP00000334785	0	0	0	0	0	0.059	0	0.533	0.541
DUOXA2	NOXA1	9606.ENSP00000319705	9606.ENSP00000342848	0	0	0	0	0	0	0	0.697	0.697
DUOXA2	NOX1	9606.ENSP00000319705	9606.ENSP00000362057	0	0	0	0	0.062	0.259	0	0.673	0.753
EFEMP1	LOX	9606.ENSP00000378058	9606.ENSP00000231004	0	0	0	0	0.206	0.056	0	0.293	0.424
EFEMP1	TIMP3	9606.ENSP00000378058	9606.ENSP00000266085	0	0	0	0	0.199	0.213	0	0.974	0.982
EFEMP1	FN1	9606.ENSP00000378058	9606.ENSP00000346839	0	0	0	0	0.193	0	0	0.392	0.488
EFEMP1	MFAP5	9606.ENSP00000378058	9606.ENSP00000352455	0	0	0	0	0.062	0	0.600	0.138	0.648
EFEMP1	SPP1	9606.ENSP00000378058	9606.ENSP00000378517	0	0	0	0	0.062	0	0	0.418	0.430
EPGN	FGF7	9606.ENSP00000411898	9606.ENSP00000267843	0	0	0	0	0	0	0	0.404	0.404
EPGN	SPRR2D	9606.ENSP00000411898	9606.ENSP00000357746	0	0	0	0	0.076	0	0	0.423	0.444
EPHB6	MMP9	9606.ENSP00000481994	9606.ENSP00000361405	0	0	0	0	0	0	0.900	0.066	0.902
EPS8L3	TSPAN8	9606.ENSP00000358820	9606.ENSP00000377003	0	0	0	0	0.337	0	0	0.152	0.414
ERN2	VSIG2	9606.ENSP00000256797	9606.ENSP00000318684	0	0	0	0	0	0	0	0.417	0.417
F13A1	LYVE1	9606.ENSP00000264870	9606.ENSP00000256178	0	0	0	0	0.230	0	0	0.290	0.430
F13A1	ITGAM	9606.ENSP00000264870	9606.ENSP00000441691	0	0	0	0	0.342	0	0	0.185	0.441
F13A1	MRC1	9606.ENSP00000264870	9606.ENSP00000455897	0	0	0	0	0.358	0	0	0.284	0.521
F13A1	FOLR2	9606.ENSP00000264870	9606.ENSP00000298223	0	0	0	0	0.530	0	0	0.159	0.588
F13A1	FN1	9606.ENSP00000264870	9606.ENSP00000346839	0	0	0	0	0.062	0.270	0.300	0.263	0.599
F13A1	VSIG4	9606.ENSP00000264870	9606.ENSP00000363869	0	0	0	0	0.543	0	0	0.297	0.665
F13A1	SERPINE2	9606.ENSP00000264870	9606.ENSP00000415786	0	0	0	0	0	0.056	0.900	0.211	0.919
F2RL2	GNG4	9606.ENSP00000296641	9606.ENSP00000375727	0	0	0	0	0	0	0.600	0.134	0.638
FABP6	FGF19	9606.ENSP00000377549	9606.ENSP00000294312	0	0	0	0	0	0	0	0.593	0.593
FADS2	LPL	9606.ENSP00000278840	9606.ENSP00000309757	0	0	0	0	0	0	0	0.401	0.401
FADS2	PLA2G2D	9606.ENSP00000278840	9606.ENSP00000364246	0	0	0	0	0.049	0	0.650	0	0.652
FADS2	SCD	9606.ENSP00000278840	9606.ENSP00000359380	0.041	0	0	0	0.162	0.181	0	0.882	0.912
FAM20A	PKDCC	9606.ENSP00000468308	9606.ENSP00000294964	0	0	0	0	0.062	0	0	0.462	0.474
FAM46B	OLFML3	9606.ENSP00000289166	9606.ENSP00000322273	0	0	0	0	0.098	0	0	0.370	0.407
FBN1	NID2	9606.ENSP00000325527	9606.ENSP00000216286	0	0	0	0.544	0.314	0.059	0	0.417	0.447
FBN1	LOX	9606.ENSP00000325527	9606.ENSP00000231004	0	0	0	0	0.366	0.426	0	0.746	0.900
FBN1	TIMP3	9606.ENSP00000325527	9606.ENSP00000266085	0	0	0	0	0.186	0	0	0.378	0.472
FBN1	ITGA5	9606.ENSP00000325527	9606.ENSP00000293379	0	0	0	0	0.111	0.068	0.900	0.289	0.933
FBN1	TAGLN	9606.ENSP00000325527	9606.ENSP00000432282	0	0	0	0	0.120	0	0	0.360	0.413
FBN1	MMP9	9606.ENSP00000325527	9606.ENSP00000361405	0	0	0	0	0.062	0.061	0	0.459	0.481
FBN1	FLNA	9606.ENSP00000325527	9606.ENSP00000358866	0	0	0	0	0.085	0.062	0	0.502	0.535
FBN1	MYLK	9606.ENSP00000325527	9606.ENSP00000353452	0	0	0	0	0.108	0	0	0.522	0.556
FBN1	MYH11	9606.ENSP00000325527	9606.ENSP00000379616	0	0	0	0	0.063	0	0	0.666	0.674
FBN1	FBN2	9606.ENSP00000325527	9606.ENSP00000424571	0	0	0	0.974	0.111	0.462	0.900	0.939	0.949
FBN1	FN1	9606.ENSP00000325527	9606.ENSP00000346839	0	0	0	0	0.343	0.297	0	0.922	0.961
FBN1	MFAP5	9606.ENSP00000325527	9606.ENSP00000352455	0	0	0	0	0.173	0.213	0.650	0.927	0.981
FBN2	LOX	9606.ENSP00000424571	9606.ENSP00000231004	0	0	0	0	0.144	0.056	0	0.456	0.522
FBN2	ITGA5	9606.ENSP00000424571	9606.ENSP00000293379	0	0	0	0	0.120	0.068	0.650	0.129	0.716
FBN2	FN1	9606.ENSP00000424571	9606.ENSP00000346839	0	0	0	0	0.100	0.297	0	0.522	0.672
FBN2	MFAP5	9606.ENSP00000424571	9606.ENSP00000352455	0	0	0	0	0.066	0.213	0.650	0.601	0.883
FBN2	FLNA	9606.ENSP00000424571	9606.ENSP00000358866	0	0	0	0	0.091	0.062	0	0.369	0.415
FBN2	MYH11	9606.ENSP00000424571	9606.ENSP00000379616	0	0	0	0	0.062	0	0	0.466	0.478
FBP1	ME1	9606.ENSP00000408025	9606.ENSP00000358719	0	0	0	0	0.042	0	0	0.456	0.457
FBP1	G6PD	9606.ENSP00000408025	9606.ENSP00000377192	0.167	0	0	0	0.084	0	0	0.574	0.647
FBP1	ST6GALNAC5	9606.ENSP00000408025	9606.ENSP00000417583	0	0	0	0	0	0.431	0	0	0.431
FGF19	FGF7	9606.ENSP00000294312	9606.ENSP00000267843	0	0	0	0.665	0	0	0.500	0.548	0.588
FGF19	MMP9	9606.ENSP00000294312	9606.ENSP00000361405	0	0	0	0	0	0	0	0.423	0.423
FGF19	SPP1	9606.ENSP00000294312	9606.ENSP00000378517	0	0	0	0	0	0	0	0.429	0.429
FGF19	SHH	9606.ENSP00000294312	9606.ENSP00000297261	0	0	0	0	0	0	0	0.540	0.540
FGF19	FN1	9606.ENSP00000294312	9606.ENSP00000346839	0	0	0	0	0	0	0	0.608	0.608
FGF19	FGFR1	9606.ENSP00000294312	9606.ENSP00000393312	0	0	0	0	0	0.401	0.600	0.862	0.964
FGF7	POU5F1	9606.ENSP00000267843	9606.ENSP00000259915	0	0	0	0	0	0	0	0.408	0.408
FGF7	PTX3	9606.ENSP00000267843	9606.ENSP00000295927	0	0	0	0	0.063	0.270	0	0.214	0.415
FGF7	SCGB1A1	9606.ENSP00000267843	9606.ENSP00000278282	0	0	0	0	0	0	0	0.421	0.421
FGF7	SPP1	9606.ENSP00000267843	9606.ENSP00000378517	0	0	0	0	0	0	0	0.454	0.454
FGF7	WNT11	9606.ENSP00000267843	9606.ENSP00000325526	0	0	0	0	0.062	0.100	0	0.418	0.466
FGF7	SFRP4	9606.ENSP00000267843	9606.ENSP00000410715	0	0	0	0	0.076	0	0	0.470	0.489
FGF7	MMP9	9606.ENSP00000267843	9606.ENSP00000361405	0	0	0	0	0	0	0	0.508	0.508
FGF7	SHH	9606.ENSP00000267843	9606.ENSP00000297261	0	0	0	0	0	0	0	0.634	0.634
FGF7	FN1	9606.ENSP00000267843	9606.ENSP00000346839	0	0	0	0	0.062	0	0	0.669	0.677
FGF7	FGFR1	9606.ENSP00000267843	9606.ENSP00000393312	0	0	0	0	0	0.329	0.600	0.801	0.942
FGF7	FGFBP1	9606.ENSP00000267843	9606.ENSP00000371770	0	0	0	0	0	0.182	0.600	0.844	0.944
FGFBP1	IGFBP5	9606.ENSP00000371770	9606.ENSP00000233813	0	0	0	0	0	0	0	0.448	0.448
FGFBP1	TBX2	9606.ENSP00000371770	9606.ENSP00000240328	0	0	0	0	0	0	0	0.649	0.649
FGFBP1	KRT6A	9606.ENSP00000371770	9606.ENSP00000369317	0	0	0	0	0.448	0	0	0.142	0.506
FGFR1	IHH	9606.ENSP00000393312	9606.ENSP00000295731	0	0	0	0	0.062	0.102	0	0.450	0.496
FGFR1	SHH	9606.ENSP00000393312	9606.ENSP00000297261	0	0	0	0	0.063	0.102	0	0.566	0.603
FGFR1	FN1	9606.ENSP00000393312	9606.ENSP00000346839	0	0	0	0	0.098	0	0	0.850	0.859
FHL1	IGFBP5	9606.ENSP00000377710	9606.ENSP00000233813	0	0	0	0	0.085	0.214	0	0.608	0.693
FHL1	FLNC	9606.ENSP00000377710	9606.ENSP00000327145	0	0	0	0	0.116	0.059	0	0.407	0.464
FLNA	TUBB2B	9606.ENSP00000358866	9606.ENSP00000259818	0	0	0	0	0.062	0.134	0	0.395	0.466
FLNA	MYL9	9606.ENSP00000358866	9606.ENSP00000279022	0	0	0	0	0.368	0.139	0	0.342	0.611
FLNA	ITGA5	9606.ENSP00000358866	9606.ENSP00000293379	0	0	0	0	0.175	0	0.600	0.262	0.735
FLNA	SYNPO2	9606.ENSP00000358866	9606.ENSP00000306015	0	0	0	0	0.063	0.556	0	0.148	0.615
FLNA	HSPB7	9606.ENSP00000358866	9606.ENSP00000310111	0	0	0	0	0.062	0.629	0	0.851	0.943
FLNA	FLNC	9606.ENSP00000358866	9606.ENSP00000327145	0	0	0	0.977	0.107	0	0.800	0.755	0.817
FLNA	ITGA11	9606.ENSP00000358866	9606.ENSP00000327290	0	0	0	0	0.062	0	0.600	0.108	0.636
FLNA	FN1	9606.ENSP00000358866	9606.ENSP00000346839	0	0	0	0	0.096	0.063	0	0.521	0.559
FLNA	MYLK	9606.ENSP00000358866	9606.ENSP00000353452	0	0	0	0	0.064	0.141	0	0.477	0.543
FLNA	TPM2	9606.ENSP00000358866	9606.ENSP00000367542	0	0	0	0	0.120	0.259	0	0.323	0.521
FLNA	TAGLN	9606.ENSP00000358866	9606.ENSP00000432282	0	0	0	0	0.277	0.167	0	0.309	0.548
FLNA	MYH11	9606.ENSP00000358866	9606.ENSP00000379616	0	0	0	0	0.068	0.188	0	0.494	0.584
FLNA	ITGA7	9606.ENSP00000358866	9606.ENSP00000452120	0	0	0	0	0.086	0	0.600	0.182	0.675
FLNC	SGCA	9606.ENSP00000327145	9606.ENSP00000262018	0	0	0	0	0.085	0.110	0	0.401	0.470
FLNC	MYL9	9606.ENSP00000327145	9606.ENSP00000279022	0	0	0	0	0.232	0.139	0	0.304	0.500
FLNC	ITGA5	9606.ENSP00000327145	9606.ENSP00000293379	0	0	0	0	0.134	0	0.600	0.131	0.673
FLNC	SYNPO2	9606.ENSP00000327145	9606.ENSP00000306015	0	0	0	0	0.081	0.352	0	0.600	0.741
FLNC	HSPB7	9606.ENSP00000327145	9606.ENSP00000310111	0	0	0	0	0.160	0.158	0	0.549	0.654
FLNC	TCAP	9606.ENSP00000327145	9606.ENSP00000312624	0	0	0	0	0.063	0	0	0.578	0.587
FLNC	TAGLN	9606.ENSP00000327145	9606.ENSP00000432282	0	0	0	0	0.205	0.167	0	0.209	0.431
FLNC	MYH11	9606.ENSP00000327145	9606.ENSP00000379616	0	0	0	0	0.065	0.108	0	0.409	0.464
FLNC	SORBS1	9606.ENSP00000327145	9606.ENSP00000360293	0	0	0	0	0.062	0.058	0	0.453	0.474
FLNC	PGM5	9606.ENSP00000327145	9606.ENSP00000379678	0	0	0	0	0.063	0.056	0	0.461	0.482
FLNC	SYNM	9606.ENSP00000327145	9606.ENSP00000336775	0	0	0	0	0.142	0.192	0	0.325	0.491
FLNC	FN1	9606.ENSP00000327145	9606.ENSP00000346839	0	0	0	0	0.283	0.074	0	0.304	0.497
FLNC	ITGA11	9606.ENSP00000327145	9606.ENSP00000327290	0	0	0	0	0.091	0	0.600	0.099	0.644
FLNC	TPM2	9606.ENSP00000327145	9606.ENSP00000367542	0	0	0	0	0.218	0.183	0	0.502	0.654
FLNC	ITGA7	9606.ENSP00000327145	9606.ENSP00000452120	0	0	0	0	0.121	0	0.600	0.299	0.732
FMO3	G6PD	9606.ENSP00000356729	9606.ENSP00000377192	0	0	0	0	0.062	0	0	0.390	0.403
FMO3	SRPX	9606.ENSP00000356729	9606.ENSP00000367794	0	0	0	0	0	0	0	0.490	0.490
FN1	TNS1	9606.ENSP00000346839	9606.ENSP00000171887	0	0	0	0	0.088	0	0	0.589	0.609
FN1	NTN1	9606.ENSP00000346839	9606.ENSP00000173229	0	0	0	0	0.062	0	0	0.742	0.748
FN1	NID2	9606.ENSP00000346839	9606.ENSP00000216286	0	0	0	0	0.253	0	0	0.448	0.571
FN1	IBSP	9606.ENSP00000346839	9606.ENSP00000226284	0	0	0	0	0	0	0	0.616	0.616
FN1	LOX	9606.ENSP00000346839	9606.ENSP00000231004	0	0	0	0	0.360	0.644	0	0.969	0.992
FN1	IGFBP5	9606.ENSP00000346839	9606.ENSP00000233813	0	0	0	0	0.197	0.213	0	0.917	0.943
FN1	TTR	9606.ENSP00000346839	9606.ENSP00000237014	0	0	0	0	0	0	0	0.459	0.459
FN1	PI3	9606.ENSP00000346839	9606.ENSP00000243924	0	0	0	0	0	0	0	0.864	0.864
FN1	WISP1	9606.ENSP00000346839	9606.ENSP00000250160	0	0	0	0	0.180	0.062	0	0.407	0.504
FN1	SERPINF1	9606.ENSP00000346839	9606.ENSP00000254722	0	0	0	0	0.143	0	0	0.332	0.404
FN1	LYVE1	9606.ENSP00000346839	9606.ENSP00000256178	0	0	0	0	0.062	0	0	0.460	0.471
FN1	POU5F1	9606.ENSP00000346839	9606.ENSP00000259915	0	0	0	0	0	0	0	0.632	0.632
FN1	MMP13	9606.ENSP00000346839	9606.ENSP00000260302	0	0	0	0	0	0	0	0.665	0.665
FN1	OGN	9606.ENSP00000346839	9606.ENSP00000262551	0	0	0	0	0.063	0	0	0.392	0.405
FN1	TNC	9606.ENSP00000346839	9606.ENSP00000265131	0	0	0	0.582	0.297	0.330	0	0.787	0.669
FN1	TIMP3	9606.ENSP00000346839	9606.ENSP00000266085	0	0	0	0	0.282	0	0	0.599	0.699
FN1	REN	9606.ENSP00000346839	9606.ENSP00000272190	0	0	0	0	0	0	0	0.639	0.639
FN1	SFRP2	9606.ENSP00000346839	9606.ENSP00000274063	0	0	0	0	0.089	0	0	0.701	0.716
FN1	SCGB1A1	9606.ENSP00000346839	9606.ENSP00000278282	0	0	0	0	0	0.652	0	0.497	0.817
FN1	MYL9	9606.ENSP00000346839	9606.ENSP00000279022	0	0	0	0	0.152	0	0	0.396	0.466
FN1	SMAD6	9606.ENSP00000346839	9606.ENSP00000288840	0	0	0	0	0.107	0	0	0.425	0.465
FN1	ITGA5	9606.ENSP00000346839	9606.ENSP00000293379	0	0	0	0	0.153	0.870	0.900	0.989	0.999
FN1	PTX3	9606.ENSP00000346839	9606.ENSP00000295927	0	0	0	0	0.143	0	0	0.414	0.476
FN1	SHH	9606.ENSP00000346839	9606.ENSP00000297261	0	0	0	0	0	0	0	0.582	0.582
FN1	PCSK9	9606.ENSP00000346839	9606.ENSP00000303208	0	0	0	0	0.070	0	0	0.417	0.435
FN1	ITGA11	9606.ENSP00000346839	9606.ENSP00000327290	0	0	0	0	0.110	0	0.600	0.500	0.806
FN1	GPC3	9606.ENSP00000346839	9606.ENSP00000377836	0	0	0	0	0.078	0	0	0.380	0.403
FN1	MYH11	9606.ENSP00000346839	9606.ENSP00000379616	0	0	0	0	0	0	0	0.407	0.407
FN1	SERPINB2	9606.ENSP00000346839	9606.ENSP00000401645	0	0	0	0	0.062	0	0	0.405	0.418
FN1	NOX1	9606.ENSP00000346839	9606.ENSP00000362057	0	0	0	0	0	0	0	0.421	0.421
FN1	GPC6	9606.ENSP00000346839	9606.ENSP00000366246	0	0	0	0	0.157	0	0	0.370	0.446
FN1	KLK7	9606.ENSP00000346839	9606.ENSP00000375683	0	0	0	0	0	0	0	0.463	0.463
FN1	ITGBL1	9606.ENSP00000346839	9606.ENSP00000365351	0	0	0	0	0.158	0	0	0.392	0.466
FN1	PTPRZ1	9606.ENSP00000346839	9606.ENSP00000377047	0	0	0	0	0	0	0	0.525	0.525
FN1	MYLK	9606.ENSP00000346839	9606.ENSP00000353452	0	0	0	0	0.099	0	0	0.518	0.547
FN1	TWIST2	9606.ENSP00000346839	9606.ENSP00000482581	0	0	0	0	0.161	0	0	0.513	0.574
FN1	TAGLN	9606.ENSP00000346839	9606.ENSP00000432282	0	0	0	0	0.143	0	0	0.557	0.605
FN1	MMP9	9606.ENSP00000346839	9606.ENSP00000361405	0	0	0	0.601	0	0.399	0	0.878	0.608
FN1	SERPINE2	9606.ENSP00000346839	9606.ENSP00000415786	0	0	0	0	0.175	0	0	0.550	0.613
FN1	ITGA7	9606.ENSP00000346839	9606.ENSP00000452120	0	0	0	0	0.065	0	0.600	0.468	0.783
FN1	TGFBI	9606.ENSP00000346839	9606.ENSP00000416330	0	0	0	0	0.224	0.462	0	0.885	0.948
FN1	ITGAM	9606.ENSP00000346839	9606.ENSP00000441691	0	0	0	0	0.049	0	0.600	0.902	0.959
FN1	SPP1	9606.ENSP00000346839	9606.ENSP00000378517	0	0	0	0	0.102	0	0	0.981	0.983
FNDC1	SFRP4	9606.ENSP00000297267	9606.ENSP00000410715	0	0	0	0	0.324	0	0	0.184	0.425
FOLR2	LYVE1	9606.ENSP00000298223	9606.ENSP00000256178	0	0	0	0	0.305	0	0	0.333	0.516
FOLR2	MSR1	9606.ENSP00000298223	9606.ENSP00000262101	0	0	0	0	0.247	0	0	0.306	0.455
FOLR2	MS4A4A	9606.ENSP00000298223	9606.ENSP00000338648	0	0	0	0	0.419	0	0	0	0.418
FOLR2	ITGAM	9606.ENSP00000298223	9606.ENSP00000441691	0	0	0	0	0.341	0	0	0.260	0.492
FOLR2	MRC1	9606.ENSP00000298223	9606.ENSP00000455897	0	0	0	0	0.353	0	0	0.406	0.599
FOLR2	VSIG4	9606.ENSP00000298223	9606.ENSP00000363869	0	0	0	0	0.603	0	0	0.171	0.657
G6PD	SLC2A3	9606.ENSP00000377192	9606.ENSP00000075120	0	0	0	0	0.062	0	0	0.483	0.494
G6PD	ME1	9606.ENSP00000377192	9606.ENSP00000358719	0	0	0	0	0.088	0	0	0.810	0.819
G6PD	GCLM	9606.ENSP00000377192	9606.ENSP00000359258	0	0	0	0	0.065	0	0	0.508	0.520
G6PD	SCD	9606.ENSP00000377192	9606.ENSP00000359380	0	0	0	0	0.049	0	0	0.409	0.414
G6PD	PGM5	9606.ENSP00000377192	9606.ENSP00000379678	0.167	0	0	0	0.064	0.344	0	0.424	0.665
G6PD	TXNRD1	9606.ENSP00000377192	9606.ENSP00000434516	0.079	0	0	0	0.189	0	0	0.588	0.666
GALNT12	ST3GAL5	9606.ENSP00000364150	9606.ENSP00000366549	0	0	0	0	0	0	0	0.466	0.466
GAS1	IHH	9606.ENSP00000298743	9606.ENSP00000295731	0	0	0	0	0	0.245	0.600	0.523	0.843
GAS1	SHH	9606.ENSP00000298743	9606.ENSP00000297261	0	0	0	0	0	0.380	0.900	0.986	0.999
GAS7	TNS1	9606.ENSP00000407552	9606.ENSP00000171887	0	0	0	0	0.076	0.212	0	0.303	0.448
GAS7	HAS1	9606.ENSP00000407552	9606.ENSP00000222115	0	0	0	0	0.137	0.246	0	0.208	0.440
GAS7	SCGB1A1	9606.ENSP00000407552	9606.ENSP00000278282	0	0	0	0	0	0	0	0.445	0.445
GAS7	LPL	9606.ENSP00000407552	9606.ENSP00000309757	0	0	0	0	0.087	0	0	0.398	0.426
GCLM	SLC7A11	9606.ENSP00000359258	9606.ENSP00000280612	0	0	0	0	0.065	0	0	0.696	0.704
GCLM	OSGIN1	9606.ENSP00000359258	9606.ENSP00000355374	0	0	0	0	0.063	0.234	0	0.374	0.511
GCLM	ME1	9606.ENSP00000359258	9606.ENSP00000358719	0	0	0	0	0.062	0	0	0.461	0.472
GCLM	TXNRD1	9606.ENSP00000359258	9606.ENSP00000434516	0.048	0	0	0	0.135	0.060	0	0.792	0.817
GDPD2	LY6G6C	9606.ENSP00000414019	9606.ENSP00000364978	0	0	0	0	0	0	0	0.450	0.450
GFPT2	HAS1	9606.ENSP00000253778	9606.ENSP00000222115	0.111	0	0	0	0.134	0.070	0	0.300	0.431
GJA5	TBX2	9606.ENSP00000484552	9606.ENSP00000240328	0	0	0	0	0.070	0	0	0.595	0.608
GJA5	REN	9606.ENSP00000484552	9606.ENSP00000272190	0	0	0	0	0	0	0	0.562	0.562
GJA5	MYLK	9606.ENSP00000484552	9606.ENSP00000353452	0	0	0	0	0	0	0	0.426	0.426
GNG4	WNT11	9606.ENSP00000375727	9606.ENSP00000325526	0	0	0	0	0	0	0.600	0	0.600
GPC3	IHH	9606.ENSP00000377836	9606.ENSP00000295731	0	0	0	0	0.052	0.244	0.800	0.696	0.950
GPC3	SHH	9606.ENSP00000377836	9606.ENSP00000297261	0	0	0	0	0.058	0.244	0.900	0.949	0.995
GPC3	LRP8	9606.ENSP00000377836	9606.ENSP00000303634	0	0	0	0	0	0	0.900	0.088	0.904
GPC3	WNT11	9606.ENSP00000377836	9606.ENSP00000325526	0	0	0	0	0.062	0.213	0.600	0.245	0.747
GPC3	SULF2	9606.ENSP00000377836	9606.ENSP00000353007	0	0	0	0	0.062	0.244	0	0.627	0.713
GPC3	GPC6	9606.ENSP00000377836	9606.ENSP00000366246	0	0	0	0.688	0.111	0.230	0.300	0.739	0.597
GPC3	SPP1	9606.ENSP00000377836	9606.ENSP00000378517	0	0	0	0	0.069	0	0	0.422	0.438
GPC3	WNT5B	9606.ENSP00000377836	9606.ENSP00000380379	0	0	0	0	0	0.213	0.600	0.229	0.736
GPC6	IHH	9606.ENSP00000366246	9606.ENSP00000295731	0	0	0	0	0	0.178	0	0.392	0.479
GPC6	SHH	9606.ENSP00000366246	9606.ENSP00000297261	0	0	0	0	0	0.178	0	0.474	0.549
GPC6	LRP8	9606.ENSP00000366246	9606.ENSP00000303634	0	0	0	0	0	0	0.900	0.088	0.904
GPC6	WNT11	9606.ENSP00000366246	9606.ENSP00000325526	0	0	0	0	0	0.213	0	0.340	0.459
GPC6	SULF2	9606.ENSP00000366246	9606.ENSP00000353007	0	0	0	0	0.062	0.157	0	0.446	0.524
GPC6	TAGLN	9606.ENSP00000366246	9606.ENSP00000432282	0	0	0	0	0.085	0	0	0.404	0.431
GPC6	WNT5B	9606.ENSP00000366246	9606.ENSP00000380379	0	0	0	0	0.074	0.213	0	0.308	0.452
GPR34	OLFML3	9606.ENSP00000367384	9606.ENSP00000322273	0	0	0	0	0	0	0	0.625	0.625
GPR34	VSIG4	9606.ENSP00000367384	9606.ENSP00000363869	0	0	0	0	0.534	0	0	0.195	0.609
GRP	SCG2	9606.ENSP00000256857	9606.ENSP00000304133	0	0	0	0	0.063	0	0	0.398	0.412
GSDMB	TCAP	9606.ENSP00000415049	9606.ENSP00000312624	0	0	0	0	0.104	0	0	0.370	0.411
GXYLT2	PCOLCE2	9606.ENSP00000374268	9606.ENSP00000295992	0	0	0	0	0.062	0	0	0.411	0.423
HMGCS2	MOGAT2	9606.ENSP00000358414	9606.ENSP00000198801	0	0	0	0	0.290	0	0	0.292	0.476
HMGCS2	PTGIS	9606.ENSP00000358414	9606.ENSP00000244043	0.050	0	0	0	0.185	0.060	0	0.284	0.409
HMGCS2	SCD	9606.ENSP00000358414	9606.ENSP00000359380	0	0	0	0	0.062	0	0	0.443	0.455
HOXB3	HOXB5	9606.ENSP00000417207	9606.ENSP00000239151	0	0	0	0.751	0.401	0	0	0.825	0.523
HOXB3	HOXB6	9606.ENSP00000417207	9606.ENSP00000420009	0	0	0	0.749	0.350	0	0	0.686	0.460
HOXB5	HOXB6	9606.ENSP00000239151	9606.ENSP00000420009	0	0	0	0.855	0.699	0.800	0	0.802	0.944
HPGD	HSD17B2	9606.ENSP00000296522	9606.ENSP00000199936	0	0	0	0	0	0	0	0.436	0.436
HPGD	PTGIS	9606.ENSP00000296522	9606.ENSP00000244043	0	0	0	0	0	0.056	0	0.466	0.474
HSD17B2	SRPX	9606.ENSP00000199936	9606.ENSP00000367794	0	0	0	0	0	0	0	0.424	0.424
HSD17B2	TFF1	9606.ENSP00000199936	9606.ENSP00000291527	0	0	0	0	0.065	0	0	0.483	0.496
HSD17B2	UGT2A3	9606.ENSP00000199936	9606.ENSP00000251566	0	0	0	0	0.106	0	0.650	0.091	0.691
HSD17B2	UGT2B15	9606.ENSP00000199936	9606.ENSP00000341045	0	0	0	0	0.126	0	0.650	0.463	0.821
HSD17B2	SULT1E1	9606.ENSP00000199936	9606.ENSP00000226444	0	0	0	0	0.087	0	0.900	0.735	0.973
HSPB6	MAP1B	9606.ENSP00000468057	9606.ENSP00000296755	0	0	0	0	0.088	0.414	0	0.052	0.449
HSPB6	HSPB7	9606.ENSP00000468057	9606.ENSP00000310111	0	0	0	0.702	0.347	0	0	0.815	0.504
HSPB7	RRAD	9606.ENSP00000310111	9606.ENSP00000299759	0	0	0	0	0.162	0	0	0.339	0.423
IBSP	OGN	9606.ENSP00000226284	9606.ENSP00000262551	0	0	0	0	0.065	0.056	0	0.375	0.400
IBSP	MMP9	9606.ENSP00000226284	9606.ENSP00000361405	0	0	0	0	0.065	0	0	0.454	0.467
IBSP	IHH	9606.ENSP00000226284	9606.ENSP00000295731	0	0	0	0	0	0	0	0.521	0.521
IBSP	MMP13	9606.ENSP00000226284	9606.ENSP00000260302	0	0	0	0	0.065	0	0	0.564	0.575
IBSP	ITGA7	9606.ENSP00000226284	9606.ENSP00000452120	0	0	0	0	0.062	0	0.600	0	0.608
IBSP	ITGA11	9606.ENSP00000226284	9606.ENSP00000327290	0	0	0	0	0.062	0	0.600	0.072	0.621
IBSP	SOST	9606.ENSP00000226284	9606.ENSP00000301691	0	0	0	0	0	0	0	0.630	0.630
IBSP	ITGA5	9606.ENSP00000226284	9606.ENSP00000293379	0	0	0	0	0.062	0	0.600	0.251	0.694
IBSP	SPP1	9606.ENSP00000226284	9606.ENSP00000378517	0	0	0	0	0.089	0	0	0.911	0.916
IGFBP5	WISP1	9606.ENSP00000233813	9606.ENSP00000250160	0	0	0	0	0.182	0	0	0.305	0.407
IGFBP5	TIMP3	9606.ENSP00000233813	9606.ENSP00000266085	0	0	0	0	0.273	0	0	0.294	0.465
IGFBP5	SPP1	9606.ENSP00000233813	9606.ENSP00000378517	0	0	0	0	0.065	0.270	0	0.878	0.909
IHH	MMP13	9606.ENSP00000295731	9606.ENSP00000260302	0	0	0	0	0	0	0	0.688	0.688
IHH	SFRP2	9606.ENSP00000295731	9606.ENSP00000274063	0	0	0	0	0.062	0.153	0	0.490	0.560
IHH	MMP9	9606.ENSP00000295731	9606.ENSP00000361405	0	0	0	0	0.062	0	0	0.391	0.404
IHH	SOST	9606.ENSP00000295731	9606.ENSP00000301691	0	0	0	0	0	0	0	0.451	0.451
IHH	WNT11	9606.ENSP00000295731	9606.ENSP00000325526	0	0	0	0	0	0.163	0	0.445	0.516
IHH	SPP1	9606.ENSP00000295731	9606.ENSP00000378517	0	0	0	0	0	0	0	0.544	0.544
IHH	WNT5B	9606.ENSP00000295731	9606.ENSP00000380379	0	0	0	0	0.062	0.163	0	0.517	0.588
IHH	SHH	9606.ENSP00000295731	9606.ENSP00000297261	0	0	0	0.958	0	0	0.900	0.879	0.903
IL36RN	MMP13	9606.ENSP00000376896	9606.ENSP00000260302	0	0	0	0	0	0.058	0	0.504	0.513
IL36RN	S100A7A	9606.ENSP00000376896	9606.ENSP00000357718	0	0	0	0	0.087	0	0	0.459	0.484
IL36RN	MMP9	9606.ENSP00000376896	9606.ENSP00000361405	0	0	0	0	0.067	0.058	0	0.430	0.455
ITGA11	TNC	9606.ENSP00000327290	9606.ENSP00000265131	0	0	0	0	0.107	0.151	0.600	0.088	0.686
ITGA11	ITGA5	9606.ENSP00000327290	9606.ENSP00000293379	0	0	0	0.599	0.062	0	0.900	0.535	0.922
ITGA11	ITGA7	9606.ENSP00000327290	9606.ENSP00000452120	0	0	0	0.580	0	0	0.360	0.629	0.525
ITGA11	SPP1	9606.ENSP00000327290	9606.ENSP00000378517	0	0	0	0	0	0	0.600	0.207	0.669
ITGA11	ITGBL1	9606.ENSP00000327290	9606.ENSP00000365351	0	0	0	0	0.118	0.190	0	0.665	0.740
ITGA11	ITGAM	9606.ENSP00000327290	9606.ENSP00000441691	0	0	0	0.704	0	0	0.720	0.478	0.757
ITGA5	TNC	9606.ENSP00000293379	9606.ENSP00000265131	0	0	0	0	0.117	0.303	0.600	0.092	0.747
ITGA5	TGFBI	9606.ENSP00000293379	9606.ENSP00000416330	0	0	0	0	0.230	0	0	0.396	0.515
ITGA5	MMP9	9606.ENSP00000293379	9606.ENSP00000361405	0	0	0	0	0.066	0.270	0	0.454	0.595
ITGA5	ITGBL1	9606.ENSP00000293379	9606.ENSP00000365351	0	0	0	0	0.086	0.190	0	0.538	0.628
ITGA5	ITGA7	9606.ENSP00000293379	9606.ENSP00000452120	0	0	0	0.670	0.062	0.293	0.600	0.639	0.770
ITGA5	ITGAM	9606.ENSP00000293379	9606.ENSP00000441691	0	0	0	0.579	0	0	0.720	0.457	0.771
ITGA5	SPP1	9606.ENSP00000293379	9606.ENSP00000378517	0	0	0	0	0.063	0.213	0.600	0.421	0.806
ITGA7	TNC	9606.ENSP00000452120	9606.ENSP00000265131	0	0	0	0	0.083	0.151	0.900	0.142	0.924
ITGA7	TRPV2	9606.ENSP00000452120	9606.ENSP00000342222	0	0	0	0	0	0	0	0.482	0.482
ITGA7	ITGBL1	9606.ENSP00000452120	9606.ENSP00000365351	0	0	0	0	0.063	0.190	0	0.620	0.687
ITGA7	SPP1	9606.ENSP00000452120	9606.ENSP00000378517	0	0	0	0	0.076	0	0.600	0.267	0.705
ITGA7	ITGAM	9606.ENSP00000452120	9606.ENSP00000441691	0	0	0	0.561	0	0	0.360	0.473	0.486
ITGAM	P2RX1	9606.ENSP00000441691	9606.ENSP00000225538	0	0	0	0	0.338	0	0	0.160	0.420
ITGAM	LOX	9606.ENSP00000441691	9606.ENSP00000231004	0	0	0	0	0.062	0	0	0.548	0.558
ITGAM	LYVE1	9606.ENSP00000441691	9606.ENSP00000256178	0	0	0	0	0.089	0	0	0.608	0.628
ITGAM	MSR1	9606.ENSP00000441691	9606.ENSP00000262101	0	0	0	0	0.128	0	0	0.528	0.571
ITGAM	RNASE2	9606.ENSP00000441691	9606.ENSP00000303276	0	0	0	0	0.333	0	0	0.270	0.492
ITGAM	MMP9	9606.ENSP00000441691	9606.ENSP00000361405	0	0	0	0	0.227	0	0.900	0.639	0.969
ITGAM	VSIG4	9606.ENSP00000441691	9606.ENSP00000363869	0	0	0	0	0.351	0	0	0.345	0.557
ITGAM	ITGBL1	9606.ENSP00000441691	9606.ENSP00000365351	0	0	0	0	0.063	0.190	0	0.294	0.417
ITGAM	SPP1	9606.ENSP00000441691	9606.ENSP00000378517	0	0	0	0	0.048	0	0	0.474	0.478
ITGAM	SERPINB7	9606.ENSP00000441691	9606.ENSP00000381101	0	0	0	0	0	0	0	0.541	0.541
ITGAM	SERPINB2	9606.ENSP00000441691	9606.ENSP00000401645	0	0	0	0	0	0	0	0.589	0.589
ITGAM	TGFBI	9606.ENSP00000441691	9606.ENSP00000416330	0	0	0	0	0.062	0	0.900	0.161	0.914
ITGAM	MRC1	9606.ENSP00000441691	9606.ENSP00000455897	0	0	0	0	0.171	0	0	0.826	0.850
KCNMB1	PTGIS	9606.ENSP00000274629	9606.ENSP00000244043	0	0	0	0	0	0	0	0.499	0.499
KCNMB1	LMOD1	9606.ENSP00000274629	9606.ENSP00000356257	0	0	0	0	0.170	0	0	0.326	0.417
KCNMB1	MYH11	9606.ENSP00000274629	9606.ENSP00000379616	0	0	0	0	0.266	0	0	0.377	0.523
KLK7	KRT6B	9606.ENSP00000375683	9606.ENSP00000252252	0	0	0	0	0.227	0	0	0.294	0.431
KLK7	SPRR1B	9606.ENSP00000375683	9606.ENSP00000306461	0	0	0	0	0.109	0	0	0.625	0.651
KLK7	KLK8	9606.ENSP00000375683	9606.ENSP00000375682	0	0	0.443	0.914	0.553	0	0	0.767	0.597
KRT1	PI3	9606.ENSP00000252244	9606.ENSP00000243924	0	0	0	0	0.077	0.270	0	0.442	0.591
KRT1	KRT79	9606.ENSP00000252244	9606.ENSP00000328358	0	0	0	0.956	0.081	0.161	0.300	0.378	0.422
KRT1	SPRR1B	9606.ENSP00000252244	9606.ENSP00000306461	0	0	0	0	0.123	0	0	0.408	0.459
KRT1	SBSN	9606.ENSP00000252244	9606.ENSP00000430242	0	0	0	0	0.060	0.315	0	0.282	0.497
KRT1	KRT81	9606.ENSP00000252244	9606.ENSP00000369349	0	0	0	0.916	0	0	0.500	0.210	0.507
KRT1	KRT75	9606.ENSP00000252244	9606.ENSP00000252245	0	0	0	0.953	0.062	0	0.500	0.540	0.522
KRT6A	KRT75	9606.ENSP00000369317	9606.ENSP00000252245	0	0	0	0.975	0.215	0	0.500	0.764	0.598
KRT6A	KRT6C	9606.ENSP00000369317	9606.ENSP00000252250	0	0	0	0.987	0.540	0	0.300	0.764	0.667
KRT6A	KRT6B	9606.ENSP00000369317	9606.ENSP00000252252	0	0	0	0.987	0.805	0	0.300	0.903	0.859
KRT6A	PKP1	9606.ENSP00000369317	9606.ENSP00000263946	0	0	0	0	0.305	0.147	0	0.411	0.621
KRT6A	SCEL	9606.ENSP00000369317	9606.ENSP00000302579	0	0	0	0	0.249	0	0	0.304	0.455
KRT6A	SPRR1B	9606.ENSP00000369317	9606.ENSP00000306461	0	0	0	0	0.562	0	0	0.457	0.752
KRT6A	LGALS7B	9606.ENSP00000369317	9606.ENSP00000313571	0	0	0	0	0.231	0	0	0.326	0.460
KRT6A	SPRR2D	9606.ENSP00000369317	9606.ENSP00000357746	0	0	0	0	0.319	0	0	0.467	0.621
KRT6A	SBSN	9606.ENSP00000369317	9606.ENSP00000430242	0	0	0	0	0.143	0.104	0	0.343	0.451
KRT6A	SPRR2A	9606.ENSP00000369317	9606.ENSP00000376423	0	0	0	0	0.336	0	0	0.281	0.502
KRT6A	KRT81	9606.ENSP00000369317	9606.ENSP00000369349	0	0	0	0.931	0.088	0	0.500	0.451	0.538
KRT6B	KRT75	9606.ENSP00000252252	9606.ENSP00000252245	0	0	0	0.975	0.273	0	0.500	0.816	0.628
KRT6B	KRT6C	9606.ENSP00000252252	9606.ENSP00000252250	0	0	0	0.987	0.525	0	0.300	0.519	0.655
KRT6B	SPRR2D	9606.ENSP00000252252	9606.ENSP00000357746	0	0	0	0	0.273	0	0	0.246	0.428
KRT6B	SPRR2A	9606.ENSP00000252252	9606.ENSP00000376423	0	0	0	0	0.332	0	0	0.261	0.485
KRT6B	KRT81	9606.ENSP00000252252	9606.ENSP00000369349	0	0	0	0.930	0.077	0	0.500	0.294	0.527
KRT6B	PKP1	9606.ENSP00000252252	9606.ENSP00000263946	0	0	0	0	0.238	0.147	0	0.348	0.539
KRT6B	PCSK9	9606.ENSP00000252252	9606.ENSP00000303208	0	0	0	0	0	0	0	0.652	0.652
KRT6B	SPRR1B	9606.ENSP00000252252	9606.ENSP00000306461	0	0	0	0	0.560	0	0	0.415	0.731
KRT6C	KRT75	9606.ENSP00000252250	9606.ENSP00000252245	0	0	0	0.975	0.189	0	0.500	0.306	0.580
KRT6C	SPRR2G	9606.ENSP00000252250	9606.ENSP00000357737	0	0	0	0	0.214	0	0	0.269	0.401
KRT6C	PKP1	9606.ENSP00000252250	9606.ENSP00000263946	0	0	0	0	0.230	0.147	0	0.161	0.401
KRT6C	KRT81	9606.ENSP00000252250	9606.ENSP00000369349	0	0	0	0.930	0.065	0	0.500	0.335	0.522
KRT6C	SPRR1B	9606.ENSP00000252250	9606.ENSP00000306461	0	0	0	0	0.540	0	0	0.321	0.674
KRT75	SCGB1A1	9606.ENSP00000252245	9606.ENSP00000278282	0	0	0	0	0	0	0	0.461	0.461
KRT75	KRT81	9606.ENSP00000252245	9606.ENSP00000369349	0	0	0	0.931	0.070	0	0.500	0.285	0.523
KRT75	KRT79	9606.ENSP00000252245	9606.ENSP00000328358	0	0	0	0.958	0.083	0	0.500	0.366	0.528
KRT79	KRT81	9606.ENSP00000328358	9606.ENSP00000369349	0	0	0	0.914	0	0	0.500	0.261	0.509
LGALS4	TOX2	9606.ENSP00000302100	9606.ENSP00000344724	0	0	0	0	0	0.131	0	0.536	0.579
LGALS7B	SPRR1B	9606.ENSP00000313571	9606.ENSP00000306461	0	0	0	0	0.292	0	0	0.188	0.401
LMOD1	MYL9	9606.ENSP00000356257	9606.ENSP00000279022	0	0	0	0	0.230	0	0.600	0.400	0.799
LMOD1	SYNPO2	9606.ENSP00000356257	9606.ENSP00000306015	0	0	0	0	0.266	0.125	0	0.347	0.544
LMOD1	MYLK	9606.ENSP00000356257	9606.ENSP00000353452	0	0	0	0	0.178	0	0.650	0.460	0.831
LMOD1	TAGLN	9606.ENSP00000356257	9606.ENSP00000432282	0	0	0	0	0.270	0	0	0.422	0.560
LMOD1	SORBS1	9606.ENSP00000356257	9606.ENSP00000360293	0	0	0	0	0.119	0	0.600	0.114	0.661
LMOD1	TPM2	9606.ENSP00000356257	9606.ENSP00000367542	0	0	0	0	0.189	0.058	0.600	0.396	0.790
LMOD1	MYH11	9606.ENSP00000356257	9606.ENSP00000379616	0	0	0	0	0.296	0	0.800	0.557	0.932
LOX	PVALB	9606.ENSP00000231004	9606.ENSP00000216200	0	0	0	0	0.062	0	0	0.402	0.415
LOX	MMP13	9606.ENSP00000231004	9606.ENSP00000260302	0	0	0	0	0.063	0	0	0.397	0.411
LOX	MYH11	9606.ENSP00000231004	9606.ENSP00000379616	0	0	0	0	0.062	0	0	0.402	0.415
LOX	SHH	9606.ENSP00000231004	9606.ENSP00000297261	0	0	0	0	0	0	0	0.459	0.459
LOX	TAGLN	9606.ENSP00000231004	9606.ENSP00000432282	0	0	0	0	0.132	0	0	0.405	0.461
LOX	TGFBI	9606.ENSP00000231004	9606.ENSP00000416330	0	0	0	0	0.269	0	0	0.293	0.461
LOX	TWIST2	9606.ENSP00000231004	9606.ENSP00000482581	0	0	0	0	0.322	0	0	0.255	0.474
LOX	SPP1	9606.ENSP00000231004	9606.ENSP00000378517	0	0	0	0	0.065	0	0	0.466	0.479
LOX	TIMP3	9606.ENSP00000231004	9606.ENSP00000266085	0	0	0	0	0.214	0	0	0.394	0.503
LOX	MMP9	9606.ENSP00000231004	9606.ENSP00000361405	0	0	0	0	0.062	0	0	0.607	0.616
LOX	MFAP5	9606.ENSP00000231004	9606.ENSP00000352455	0	0	0	0	0.094	0	0.900	0.391	0.940
LPL	MOGAT2	9606.ENSP00000309757	9606.ENSP00000198801	0	0	0	0	0	0	0.900	0.157	0.912
LPL	MSR1	9606.ENSP00000309757	9606.ENSP00000262101	0	0	0	0	0.063	0	0.540	0.150	0.601
LPL	RRAD	9606.ENSP00000309757	9606.ENSP00000299759	0	0	0	0	0.066	0	0	0.539	0.551
LPL	PCSK9	9606.ENSP00000309757	9606.ENSP00000303208	0	0	0	0	0	0	0	0.526	0.526
LPL	SPP1	9606.ENSP00000309757	9606.ENSP00000378517	0	0	0	0	0.088	0	0	0.513	0.537
LPL	SCD	9606.ENSP00000309757	9606.ENSP00000359380	0	0	0	0	0	0	0	0.684	0.684
LPL	ME1	9606.ENSP00000309757	9606.ENSP00000358719	0	0	0	0	0	0	0.900	0.270	0.923
LRP8	MAP1B	9606.ENSP00000303634	9606.ENSP00000296755	0	0	0	0	0.062	0	0.900	0.189	0.917
LRP8	PCSK9	9606.ENSP00000303634	9606.ENSP00000303208	0	0	0	0	0.078	0	0	0.719	0.730
LRRC15	PRR9	9606.ENSP00000413707	9606.ENSP00000357733	0	0	0	0	0	0	0	0.522	0.522
LYVE1	VSIG4	9606.ENSP00000256178	9606.ENSP00000363869	0	0	0	0	0.416	0	0	0.180	0.501
LYVE1	MRC1	9606.ENSP00000256178	9606.ENSP00000455897	0	0	0	0	0.232	0.056	0	0.481	0.591
LYVE1	SPP1	9606.ENSP00000256178	9606.ENSP00000378517	0	0	0	0	0.076	0	0	0.649	0.662
MAP1A	MAP1B	9606.ENSP00000300231	9606.ENSP00000296755	0	0	0	0.670	0.216	0.265	0	0.743	0.544
MAP1A	SYNPO2	9606.ENSP00000300231	9606.ENSP00000306015	0	0	0	0	0.087	0	0	0.391	0.420
MAP1B	NTN1	9606.ENSP00000296755	9606.ENSP00000173229	0	0	0	0	0.050	0	0.900	0.405	0.938
MAP1B	TUBB2B	9606.ENSP00000296755	9606.ENSP00000259818	0	0	0	0	0.309	0.143	0	0.191	0.479
MAP1B	UCHL1	9606.ENSP00000296755	9606.ENSP00000284440	0	0	0	0	0.354	0	0	0.181	0.448
MAP1B	NEFL	9606.ENSP00000296755	9606.ENSP00000482169	0	0	0	0	0.192	0	0	0.472	0.555
ME1	SCD	9606.ENSP00000358719	9606.ENSP00000359380	0	0	0	0	0.112	0	0	0.444	0.485
ME1	TXNRD1	9606.ENSP00000358719	9606.ENSP00000434516	0.091	0	0	0	0.085	0	0	0.528	0.574
MFAP5	SORBS1	9606.ENSP00000352455	9606.ENSP00000360293	0	0	0	0	0	0	0	0.431	0.431
MFAP5	MYLK	9606.ENSP00000352455	9606.ENSP00000353452	0	0	0	0	0.063	0	0	0.440	0.453
MFAP5	MYH11	9606.ENSP00000352455	9606.ENSP00000379616	0	0	0	0	0.062	0	0	0.460	0.471
MMP13	TAGLN	9606.ENSP00000260302	9606.ENSP00000432282	0	0	0	0	0	0	0	0.403	0.403
MMP13	MMP9	9606.ENSP00000260302	9606.ENSP00000361405	0	0	0	0.797	0.065	0	0.300	0.865	0.436
MMP13	MRC1	9606.ENSP00000260302	9606.ENSP00000455897	0	0	0	0	0.062	0	0	0.496	0.507
MMP13	SOST	9606.ENSP00000260302	9606.ENSP00000301691	0	0	0	0	0	0	0	0.512	0.512
MMP13	SPP1	9606.ENSP00000260302	9606.ENSP00000378517	0	0	0	0	0.064	0	0	0.606	0.616
MMP13	TIMP3	9606.ENSP00000260302	9606.ENSP00000266085	0	0	0	0	0	0.327	0	0.700	0.790
MMP9	POU5F1	9606.ENSP00000361405	9606.ENSP00000259915	0	0	0	0	0	0	0	0.428	0.428
MMP9	TIMP3	9606.ENSP00000361405	9606.ENSP00000266085	0	0	0	0	0	0.327	0.800	0.914	0.987
MMP9	REN	9606.ENSP00000361405	9606.ENSP00000272190	0	0	0	0	0.052	0	0	0.540	0.545
MMP9	PTX3	9606.ENSP00000361405	9606.ENSP00000295927	0	0	0	0	0	0	0	0.426	0.426
MMP9	SHH	9606.ENSP00000361405	9606.ENSP00000297261	0	0	0	0	0.063	0	0	0.430	0.443
MMP9	TGFBI	9606.ENSP00000361405	9606.ENSP00000416330	0	0	0	0	0.090	0.151	0	0.323	0.431
MMP9	TAGLN	9606.ENSP00000361405	9606.ENSP00000432282	0	0	0	0	0.062	0	0	0.455	0.466
MMP9	SERPINB2	9606.ENSP00000361405	9606.ENSP00000401645	0	0	0	0	0.096	0.056	0	0.429	0.471
MMP9	NOX1	9606.ENSP00000361405	9606.ENSP00000362057	0	0	0	0	0.062	0	0	0.521	0.532
MMP9	SERPINE2	9606.ENSP00000361405	9606.ENSP00000415786	0	0	0	0	0	0.056	0	0.584	0.591
MMP9	SPP1	9606.ENSP00000361405	9606.ENSP00000378517	0	0	0	0	0.110	0	0	0.694	0.717
MRC1	MSR1	9606.ENSP00000455897	9606.ENSP00000262101	0	0	0	0	0.187	0	0	0.721	0.764
MRC1	MS4A4A	9606.ENSP00000455897	9606.ENSP00000338648	0	0	0	0	0.334	0	0	0.206	0.449
MRC1	VSIG4	9606.ENSP00000455897	9606.ENSP00000363869	0	0	0	0	0.348	0	0	0.314	0.534
MRGPRF	MS4A8	9606.ENSP00000309782	9606.ENSP00000300226	0	0	0	0	0	0	0	0.425	0.425
MS4A4A	VSIG4	9606.ENSP00000338648	9606.ENSP00000363869	0	0	0	0	0.545	0	0	0.374	0.702
MSR1	VSIG4	9606.ENSP00000262101	9606.ENSP00000363869	0	0	0	0	0.388	0	0	0.162	0.465
MSRB3	SMOC2	9606.ENSP00000347324	9606.ENSP00000346537	0	0	0	0	0.049	0	0	0.651	0.654
MSRB3	TXNRD1	9606.ENSP00000347324	9606.ENSP00000434516	0.187	0	0	0	0.149	0.057	0	0.384	0.544
MYBPH	MYH7B	9606.ENSP00000255416	9606.ENSP00000262873	0	0	0	0	0.064	0	0	0.443	0.456
MYH11	MYL9	9606.ENSP00000379616	9606.ENSP00000279022	0	0	0	0	0.200	0.788	0.800	0.734	0.989
MYH11	SYNPO2	9606.ENSP00000379616	9606.ENSP00000306015	0	0	0	0	0.161	0.149	0	0.264	0.429
MYH11	PLN	9606.ENSP00000379616	9606.ENSP00000350132	0	0	0	0	0.305	0	0	0.244	0.452
MYH11	MYLK	9606.ENSP00000379616	9606.ENSP00000353452	0	0	0	0	0.256	0.180	0.900	0.746	0.982
MYH11	SORBS1	9606.ENSP00000379616	9606.ENSP00000360293	0	0	0	0	0.108	0	0.600	0.178	0.681
MYH11	TPM2	9606.ENSP00000379616	9606.ENSP00000367542	0	0	0	0	0.189	0.176	0.600	0.478	0.842
MYH11	TAGLN	9606.ENSP00000379616	9606.ENSP00000432282	0	0	0	0	0.236	0	0	0.845	0.877
MYH7B	TPM2	9606.ENSP00000262873	9606.ENSP00000367542	0	0	0	0	0.159	0.176	0	0.456	0.590
MYH7B	MYLK	9606.ENSP00000262873	9606.ENSP00000353452	0	0	0	0	0.131	0.180	0	0.494	0.608
MYH7B	MYL9	9606.ENSP00000262873	9606.ENSP00000279022	0	0	0	0	0.064	0.353	0	0.758	0.840
MYL9	PVALB	9606.ENSP00000279022	9606.ENSP00000216200	0	0	0	0	0.062	0.174	0	0.341	0.445
MYL9	SORBS1	9606.ENSP00000279022	9606.ENSP00000360293	0	0	0	0	0.062	0	0.600	0.450	0.775
MYL9	TAGLN	9606.ENSP00000279022	9606.ENSP00000432282	0	0	0	0	0.777	0	0	0.533	0.891
MYL9	TPM2	9606.ENSP00000279022	9606.ENSP00000367542	0	0	0	0	0.532	0.103	0.600	0.602	0.924
MYL9	MYLK	9606.ENSP00000279022	9606.ENSP00000353452	0	0	0	0	0.290	0.174	0.900	0.830	0.988
MYLK	TAGLN	9606.ENSP00000353452	9606.ENSP00000432282	0	0	0	0	0.194	0	0	0.560	0.630
MYLK	SORBS1	9606.ENSP00000353452	9606.ENSP00000360293	0	0	0	0	0.100	0	0.650	0.119	0.698
MYLK	TPM2	9606.ENSP00000353452	9606.ENSP00000367542	0	0	0	0	0.188	0	0.650	0.394	0.812
NEFL	PVALB	9606.ENSP00000482169	9606.ENSP00000216200	0	0	0	0	0.203	0	0	0.285	0.406
NEFL	TUBB2B	9606.ENSP00000482169	9606.ENSP00000259818	0	0	0	0	0.230	0	0	0.258	0.404
NEFL	UCHL1	9606.ENSP00000482169	9606.ENSP00000284440	0	0	0	0	0.205	0.157	0	0.464	0.609
NEFL	NRCAM	9606.ENSP00000482169	9606.ENSP00000368314	0	0	0	0	0.164	0	0	0.318	0.405
NELL2	NRCAM	9606.ENSP00000416341	9606.ENSP00000368314	0	0	0	0	0.121	0	0	0.358	0.411
NID2	TIMP3	9606.ENSP00000216286	9606.ENSP00000266085	0	0	0	0	0.162	0	0	0.442	0.513
NOX1	PVALB	9606.ENSP00000362057	9606.ENSP00000216200	0	0	0	0	0	0.181	0	0.348	0.443
NOX1	REN	9606.ENSP00000362057	9606.ENSP00000272190	0	0	0	0	0	0	0	0.546	0.546
NOX1	NOXA1	9606.ENSP00000362057	9606.ENSP00000342848	0	0	0	0	0.063	0.486	0.900	0.985	0.999
NRCAM	NTN1	9606.ENSP00000368314	9606.ENSP00000173229	0	0	0	0	0.084	0	0	0.457	0.482
NRCAM	PDZRN3	9606.ENSP00000368314	9606.ENSP00000263666	0	0	0	0	0.079	0	0	0.404	0.428
NRCAM	PTPRZ1	9606.ENSP00000368314	9606.ENSP00000377047	0	0	0	0	0.157	0.154	0	0.841	0.878
NTN1	SHH	9606.ENSP00000173229	9606.ENSP00000297261	0	0	0	0	0	0	0	0.817	0.818
OGN	SFRP4	9606.ENSP00000262551	9606.ENSP00000410715	0	0	0	0	0.184	0	0	0.295	0.400
OGN	SPP1	9606.ENSP00000262551	9606.ENSP00000378517	0	0	0	0	0	0	0	0.425	0.425
P2RX1	TRPV2	9606.ENSP00000225538	9606.ENSP00000342222	0	0	0	0	0.152	0	0	0.390	0.461
PAQR6	PCOLCE2	9606.ENSP00000338330	9606.ENSP00000295992	0	0	0	0	0	0	0	0.530	0.530
PAQR8	PCOLCE2	9606.ENSP00000406197	9606.ENSP00000295992	0	0	0	0	0	0	0	0.531	0.531
PCP4	PVALB	9606.ENSP00000329403	9606.ENSP00000216200	0	0	0	0	0.178	0	0	0.369	0.459
PCP4	PPP2R2C	9606.ENSP00000329403	9606.ENSP00000335083	0	0	0	0	0.158	0	0	0.318	0.402
PCSK9	REN	9606.ENSP00000303208	9606.ENSP00000272190	0	0	0	0	0.128	0.180	0	0.376	0.515
PGLYRP3	SPRR1B	9606.ENSP00000290722	9606.ENSP00000306461	0	0	0	0	0.359	0	0	0.240	0.492
PGLYRP3	PGLYRP4	9606.ENSP00000290722	9606.ENSP00000352672	0	0	0.447	0.969	0.371	0	0.800	0.910	0.874
PGM5	SGCA	9606.ENSP00000379678	9606.ENSP00000262018	0	0	0	0	0.090	0	0.720	0.044	0.735
PGM5	TXNRD1	9606.ENSP00000379678	9606.ENSP00000434516	0.060	0	0	0	0.066	0.255	0	0.209	0.413
PHGR1	SPINK4	9606.ENSP00000410024	9606.ENSP00000369045	0	0	0	0	0.337	0	0	0.324	0.532
PI3	RNASE7	9606.ENSP00000243924	9606.ENSP00000298690	0	0	0	0	0.098	0	0	0.495	0.525
PI3	SPRR2F	9606.ENSP00000243924	9606.ENSP00000418193	0	0	0	0	0	0	0.600	0	0.600
PI3	SPRR2E	9606.ENSP00000243924	9606.ENSP00000357740	0	0	0	0	0.107	0	0.600	0	0.627
PI3	SPRR2G	9606.ENSP00000243924	9606.ENSP00000357737	0	0	0	0	0.070	0	0.600	0.081	0.628
PI3	SPRR2D	9606.ENSP00000243924	9606.ENSP00000357746	0	0	0	0	0.111	0	0.600	0	0.629
PI3	SPRR2A	9606.ENSP00000243924	9606.ENSP00000376423	0	0	0	0	0.140	0	0.600	0.067	0.651
PI3	SPRR1B	9606.ENSP00000243924	9606.ENSP00000306461	0	0	0	0	0.152	0	0.600	0.252	0.724
PKP1	TWIST2	9606.ENSP00000263946	9606.ENSP00000482581	0	0	0	0	0	0	0	0.479	0.479
PLN	SHH	9606.ENSP00000350132	9606.ENSP00000297261	0	0	0	0	0	0	0	0.481	0.481
POU5F1	SPP1	9606.ENSP00000259915	9606.ENSP00000378517	0	0	0	0	0	0	0	0.455	0.455
POU5F1	TCL1A	9606.ENSP00000259915	9606.ENSP00000385036	0	0	0	0	0.065	0	0	0.549	0.560
POU5F1	SHH	9606.ENSP00000259915	9606.ENSP00000297261	0	0	0	0	0	0	0	0.631	0.631
PPP2R2C	ZNF114	9606.ENSP00000335083	9606.ENSP00000469998	0	0	0	0	0	0.867	0	0	0.867
PTGDS	TTR	9606.ENSP00000360687	9606.ENSP00000237014	0	0	0	0	0.090	0	0	0.617	0.637
PTGDS	PTGIS	9606.ENSP00000360687	9606.ENSP00000244043	0	0	0	0	0	0	0.900	0.571	0.955
PTGDS	SERPINF1	9606.ENSP00000360687	9606.ENSP00000254722	0	0	0	0	0.213	0.400	0	0.231	0.605
PTGDS	TNC	9606.ENSP00000360687	9606.ENSP00000265131	0	0	0	0	0	0	0	0.435	0.435
PTGDS	SPP1	9606.ENSP00000360687	9606.ENSP00000378517	0	0	0	0	0.088	0	0	0.433	0.460
PTGDS	TAGLN	9606.ENSP00000360687	9606.ENSP00000432282	0	0	0	0	0.070	0.398	0	0.138	0.475
PTGIS	REN	9606.ENSP00000244043	9606.ENSP00000272190	0	0	0	0	0.055	0	0	0.541	0.547
PTPRZ1	PVALB	9606.ENSP00000377047	9606.ENSP00000216200	0	0	0	0	0.102	0.056	0	0.403	0.449
PTPRZ1	TNC	9606.ENSP00000377047	9606.ENSP00000265131	0	0	0	0	0.049	0.392	0	0.193	0.493
PTX3	SPP1	9606.ENSP00000295927	9606.ENSP00000378517	0	0	0	0	0.062	0	0	0.391	0.404
PVALB	SHH	9606.ENSP00000216200	9606.ENSP00000297261	0	0	0	0	0	0	0	0.451	0.451
REN	SCEL	9606.ENSP00000272190	9606.ENSP00000302579	0	0	0	0	0.062	0	0	0.433	0.445
REN	SPP1	9606.ENSP00000272190	9606.ENSP00000378517	0	0	0	0	0	0	0	0.517	0.517
RHBG	SLC14A1	9606.ENSP00000441197	9606.ENSP00000390637	0	0	0	0	0	0	0	0.598	0.598
RNASE7	S100A7A	9606.ENSP00000298690	9606.ENSP00000357718	0	0	0	0	0.076	0	0	0.456	0.475
RRAD	TPM2	9606.ENSP00000299759	9606.ENSP00000367542	0	0	0	0	0.064	0.316	0	0.236	0.468
S100A7A	SPRR1B	9606.ENSP00000357718	9606.ENSP00000306461	0	0	0	0	0.148	0	0	0.381	0.450
S100A7A	SPRR2G	9606.ENSP00000357718	9606.ENSP00000357737	0	0	0	0	0.158	0	0	0.469	0.533
SBSN	SCEL	9606.ENSP00000430242	9606.ENSP00000302579	0	0	0	0	0.065	0	0	0.517	0.529
SBSN	SPRR1B	9606.ENSP00000430242	9606.ENSP00000306461	0	0	0	0	0.156	0	0	0.380	0.454
SBSN	SPRR2E	9606.ENSP00000430242	9606.ENSP00000357740	0	0	0	0	0.183	0	0	0.391	0.481
SCEL	SPRR1B	9606.ENSP00000302579	9606.ENSP00000306461	0	0	0	0	0.231	0	0	0.347	0.476
SCEL	SPRR2G	9606.ENSP00000302579	9606.ENSP00000357737	0	0	0	0	0.069	0	0	0.465	0.481
SCEL	SPRR2A	9606.ENSP00000302579	9606.ENSP00000376423	0	0	0	0	0.139	0	0	0.427	0.485
SERPINF1	TAGLN	9606.ENSP00000254722	9606.ENSP00000432282	0	0	0	0	0.082	0.400	0	0.096	0.459
SFRP2	SFRP4	9606.ENSP00000274063	9606.ENSP00000410715	0	0	0	0.636	0.175	0	0	0.858	0.430
SFRP2	WISP2	9606.ENSP00000274063	9606.ENSP00000361959	0	0	0	0	0.062	0	0	0.429	0.441
SFRP2	SHH	9606.ENSP00000274063	9606.ENSP00000297261	0	0	0	0	0.065	0.153	0	0.428	0.507
SFRP2	SOST	9606.ENSP00000274063	9606.ENSP00000301691	0	0	0	0	0	0	0	0.612	0.612
SFRP2	WNT5B	9606.ENSP00000274063	9606.ENSP00000380379	0	0	0	0	0.064	0.166	0.600	0.637	0.871
SFRP2	WNT11	9606.ENSP00000274063	9606.ENSP00000325526	0	0	0	0	0.062	0.166	0.600	0.652	0.876
SFRP4	SOST	9606.ENSP00000410715	9606.ENSP00000301691	0	0	0	0	0	0	0	0.735	0.735
SFRP4	WNT11	9606.ENSP00000410715	9606.ENSP00000325526	0	0	0	0	0	0.166	0.600	0.575	0.846
SFRP4	WNT5B	9606.ENSP00000410715	9606.ENSP00000380379	0	0	0	0	0	0.166	0.600	0.568	0.843
SGCA	TCAP	9606.ENSP00000262018	9606.ENSP00000312624	0	0	0	0	0.176	0	0	0.654	0.702
SHH	TBX2	9606.ENSP00000297261	9606.ENSP00000240328	0	0	0	0	0	0.132	0	0.535	0.579
SHH	SPP1	9606.ENSP00000297261	9606.ENSP00000378517	0	0	0	0	0	0	0	0.409	0.409
SHH	TWIST2	9606.ENSP00000297261	9606.ENSP00000482581	0	0	0	0	0	0	0	0.424	0.424
SHH	WNT11	9606.ENSP00000297261	9606.ENSP00000325526	0	0	0	0	0	0.163	0	0.582	0.635
SHH	WNT5B	9606.ENSP00000297261	9606.ENSP00000380379	0	0	0	0	0.065	0.163	0	0.597	0.657
SLC7A11	TXNRD1	9606.ENSP00000280612	9606.ENSP00000434516	0.077	0	0	0	0.138	0	0	0.624	0.675
SLCO2B1	UGT2B15	9606.ENSP00000289575	9606.ENSP00000341045	0	0	0	0	0.064	0	0	0.465	0.478
SLCO2B1	WNT5B	9606.ENSP00000289575	9606.ENSP00000380379	0	0	0	0	0	0	0	0.545	0.545
SLCO2B1	VSIG4	9606.ENSP00000289575	9606.ENSP00000363869	0	0	0	0	0.550	0	0	0.069	0.563
SMAD6	TBX2	9606.ENSP00000288840	9606.ENSP00000240328	0	0	0	0	0.138	0.076	0	0.430	0.506
SORBS1	TPM2	9606.ENSP00000360293	9606.ENSP00000367542	0	0	0	0	0.065	0	0.600	0.063	0.618
SOST	WISP1	9606.ENSP00000301691	9606.ENSP00000250160	0	0	0	0	0	0	0	0.433	0.433
SOST	WNT11	9606.ENSP00000301691	9606.ENSP00000325526	0	0	0	0	0	0	0	0.465	0.465
SOST	WNT5B	9606.ENSP00000301691	9606.ENSP00000380379	0	0	0	0	0	0	0	0.487	0.487
SOST	SPP1	9606.ENSP00000301691	9606.ENSP00000378517	0	0	0	0	0	0	0	0.637	0.637
SPINK1	SPINK4	9606.ENSP00000296695	9606.ENSP00000369045	0	0	0	0	0.087	0	0	0.765	0.777
SPINK4	TFF1	9606.ENSP00000369045	9606.ENSP00000291527	0	0	0	0	0.098	0	0	0.377	0.414
SPP1	TAGLN	9606.ENSP00000378517	9606.ENSP00000432282	0	0	0	0	0.062	0	0	0.560	0.569
SPRR1B	SPRR2F	9606.ENSP00000306461	9606.ENSP00000418193	0	0	0	0	0.112	0	0.900	0.344	0.936
SPRR1B	SPRR2G	9606.ENSP00000306461	9606.ENSP00000357737	0	0	0	0	0.270	0	0.900	0.390	0.951
SPRR1B	SPRR2E	9606.ENSP00000306461	9606.ENSP00000357740	0	0	0	0	0.500	0	0.900	0.406	0.967
SPRR1B	SPRR2D	9606.ENSP00000306461	9606.ENSP00000357746	0	0	0	0	0.484	0	0.900	0.468	0.970
SPRR1B	SPRR2A	9606.ENSP00000306461	9606.ENSP00000376423	0	0	0	0	0.534	0	0.900	0.564	0.977
SPRR2A	SPRR2G	9606.ENSP00000376423	9606.ENSP00000357737	0	0	0	0.964	0.302	0	0.900	0.323	0.927
SPRR2A	SPRR2E	9606.ENSP00000376423	9606.ENSP00000357740	0	0	0	0	0.544	0	0.900	0.704	0.985
SPRR2A	SPRR2D	9606.ENSP00000376423	9606.ENSP00000357746	0	0	0	0	0.526	0	0.900	0.658	0.982
SPRR2A	SPRR2F	9606.ENSP00000376423	9606.ENSP00000418193	0	0	0	0	0.213	0	0.900	0.502	0.957
SPRR2D	SPRR2G	9606.ENSP00000357746	9606.ENSP00000357737	0	0	0	0	0.214	0	0.900	0.524	0.959
SPRR2D	SPRR2E	9606.ENSP00000357746	9606.ENSP00000357740	0	0	0	0	0.521	0	0.900	0.681	0.983
SPRR2D	SPRR2F	9606.ENSP00000357746	9606.ENSP00000418193	0	0	0	0	0.214	0	0.900	0.652	0.970
SPRR2E	SPRR2G	9606.ENSP00000357740	9606.ENSP00000357737	0	0	0	0	0.477	0	0.900	0.517	0.972
SPRR2E	SPRR2F	9606.ENSP00000357740	9606.ENSP00000418193	0	0	0	0	0.264	0	0.900	0.359	0.948
SPRR2F	SPRR2G	9606.ENSP00000418193	9606.ENSP00000357737	0	0	0	0	0.138	0	0.900	0.460	0.949
SULT1E1	UGT2B15	9606.ENSP00000226444	9606.ENSP00000341045	0	0.001	0	0	0.064	0	0.650	0.515	0.827
SULT1E1	UGT2A3	9606.ENSP00000226444	9606.ENSP00000251566	0	0.001	0	0	0.063	0	0.650	0.541	0.836
TAGLN	TPM2	9606.ENSP00000432282	9606.ENSP00000367542	0	0	0	0	0.402	0	0	0.573	0.734
TCAP	TPM2	9606.ENSP00000312624	9606.ENSP00000367542	0	0	0	0	0.065	0	0.600	0.287	0.710
TGFBI	TTR	9606.ENSP00000416330	9606.ENSP00000237014	0	0	0	0	0	0	0.500	0.150	0.556
TIMP3	TMTC1	9606.ENSP00000266085	9606.ENSP00000442046	0	0	0	0	0.069	0	0	0.389	0.407
TTR	UGT2B15	9606.ENSP00000237014	9606.ENSP00000341045	0	0	0	0	0.065	0	0	0.568	0.579
TUBB2B	UCHL1	9606.ENSP00000259818	9606.ENSP00000284440	0	0	0	0	0.343	0.058	0	0.116	0.406
TWIST2	WNT11	9606.ENSP00000482581	9606.ENSP00000325526	0	0	0	0	0.062	0.147	0	0.328	0.415
WISP1	WNT5B	9606.ENSP00000250160	9606.ENSP00000380379	0	0	0	0	0.076	0	0	0.431	0.452
WISP1	WNT11	9606.ENSP00000250160	9606.ENSP00000325526	0	0	0	0	0	0	0	0.457	0.457
WNT11	WNT5B	9606.ENSP00000325526	9606.ENSP00000380379	0	0	0	0.892	0	0	0.900	0.699	0.907
